# Supplementary material for: Migration behavior and performance of the great spotted cuckoo (Clamator glandarius)
Source: PLoS One. 2019 Jan 4;14(1):e0208436. doi: 10.1371/journal.pone.0208436 (PMC6319774; doi:10.1371/journal.pone.0208436)
Supplement: S2 Table — (CSV) [file pone.0208436.s004.csv]

bird	lat	lon	quality	date	time
123619	37.2800	-2.9719	0	02-05-13	8:50:28
123619	37.1675	-2.5503	0	02-05-13	9:27:07
123619	37.0178	-2.6531	A	02-05-13	9:44:35
123619	37.2597	-3.0503	1	02-05-13	10:24:40
123619	37.2689	-3.0653	0	02-05-13	11:05:35
123619	37.2217	-3.0694	B	02-05-13	11:18:38
123619	37.2675	-3.0947	B	02-05-13	12:09:09
123619	37.2719	-3.0156	3	02-05-13	13:59:59
123619	37.2617	-2.9897	1	02-05-13	15:28:05
123619	37.2467	-3.0011	1	02-05-13	15:37:14
123619	37.2578	-3.0114	A	02-05-13	15:40:04
123619	37.2197	-3.0192	0	02-05-13	17:11:34
123619	37.2589	-3.0161	2	02-05-13	17:17:59
123619	37.2633	-3.0347	1	04-05-13	13:37:09
123619	37.2989	-2.8367	0	04-05-13	15:06:18
123619	37.2647	-3.0039	1	04-05-13	15:18:15
123619	37.2700	-3.0106	0	04-05-13	16:29:27
123619	37.2642	-3.0053	B	04-05-13	16:45:01
123619	37.2831	-3.0808	0	04-05-13	16:46:51
123619	37.2828	-3.0167	1	04-05-13	18:08:58
123619	37.2656	-3.0197	2	04-05-13	18:26:03
123619	37.2658	-2.9944	B	04-05-13	19:23:45
123619	37.2606	-3.0164	2	04-05-13	20:04:06
123619	37.2622	-3.0186	3	04-05-13	20:26:18
123619	37.2622	-3.0297	1	04-05-13	21:00:06
123619	37.2631	-2.9914	0	04-05-13	21:56:39
123619	37.2742	-3.0075	1	04-05-13	22:12:52
123619	37.2956	-3.0186	1	04-05-13	22:42:50
123619	37.3269	-2.5917	B	06-05-13	19:06:12
123619	37.3172	-2.6594	B	06-05-13	19:36:59
123619	37.2633	-3.0219	2	06-05-13	20:00:25
123619	37.2733	-3.0147	2	06-05-13	20:18:55
123619	37.2678	-3.0197	1	06-05-13	20:40:01
123619	37.2631	-3.0089	1	06-05-13	21:14:33
123619	37.2628	-3.0139	3	06-05-13	21:46:54
123619	37.2603	-3.0172	3	06-05-13	21:59:50
123619	37.2622	-2.9978	B	06-05-13	23:00:56
123619	37.2631	-3.0222	3	07-05-13	1:40:27
123619	37.2622	-3.0206	3	07-05-13	3:07:42
123619	37.2625	-3.0186	3	07-05-13	3:17:27
123619	37.2581	-3.0253	2	07-05-13	3:57:46
123619	37.3861	-3.1036	2	09-05-13	1:17:30
123619	37.3894	-3.1069	2	09-05-13	2:44:59
123619	37.3856	-3.1006	3	09-05-13	2:58:42
123619	37.3867	-3.1008	3	09-05-13	4:26:53
123619	37.3878	-3.1178	1	09-05-13	4:36:47
123619	37.3856	-3.0975	2	09-05-13	4:46:57
123619	37.4839	-3.1419	0	09-05-13	6:04:03
123619	37.4808	-3.2442	0	09-05-13	6:26:08
123619	37.3056	-3.0711	0	09-05-13	8:04:51
123619	37.2467	-3.0869	B	09-05-13	8:59:40
123619	37.3975	-3.0886	1	09-05-13	9:39:11
123619	37.4028	-3.0164	0	09-05-13	9:44:01
123619	37.0219	-3.1061	A	11-05-13	7:17:00
123619	37.0361	-3.2181	A	11-05-13	7:36:54
123619	37.2992	-3.1972	B	11-05-13	9:02:30
123619	37.2217	-3.0533	1	11-05-13	9:15:42
123619	37.2139	-3.0572	B	11-05-13	9:56:52
123619	37.2089	-3.0342	3	11-05-13	10:41:37
123619	37.1831	-2.8978	1	11-05-13	10:57:47
123619	37.2217	-2.8850	B	11-05-13	11:38:39
123619	37.2247	-3.0522	1	11-05-13	12:20:40
123619	37.2672	-3.1208	B	11-05-13	13:50:21
123619	37.2369	-2.9753	1	11-05-13	14:01:18
123619	37.2275	-3.0119	0	11-05-13	15:16:41
123619	37.2150	-3.0317	2	11-05-13	15:29:25
123619	37.3831	-2.9831	3	13-05-13	13:40:25
123619	37.4006	-2.8864	0	13-05-13	15:06:41
123619	37.4078	-2.9433	A	13-05-13	15:23:00
123619	37.3803	-2.9661	3	13-05-13	16:09:26
123619	37.3797	-3.0864	0	13-05-13	16:48:04
123619	37.3889	-3.0072	1	13-05-13	17:49:28
123619	37.3831	-2.9719	1	13-05-13	18:42:30
123619	37.3844	-2.9783	3	13-05-13	20:15:56
123619	37.3892	-2.9956	2	13-05-13	20:20:04
123619	37.3869	-2.9811	3	13-05-13	20:29:43
123619	37.3875	-2.9711	2	13-05-13	21:13:27
123619	37.3683	-2.9936	0	15-05-13	19:19:17
123619	37.3628	-2.9961	3	15-05-13	19:52:34
123619	37.3650	-2.9861	3	15-05-13	20:33:40
123619	37.3639	-3.0075	0	15-05-13	20:53:20
123619	37.3661	-2.9853	2	15-05-13	21:29:59
123619	37.3639	-2.9842	3	15-05-13	21:36:52
123619	37.3644	-2.9811	2	15-05-13	22:15:50
123619	37.3667	-2.9819	3	16-05-13	1:43:12
123619	37.3628	-2.9844	B	16-05-13	3:07:16
123619	37.3869	-2.9869	0	18-05-13	1:23:39
123619	37.3856	-2.9803	A	18-05-13	2:47:52
123619	37.3864	-2.9783	3	18-05-13	2:58:52
123619	37.3867	-2.9897	2	18-05-13	4:28:33
123619	37.3856	-2.9789	1	18-05-13	4:29:02
123619	37.3928	-2.9836	A	18-05-13	4:39:45
123619	37.3803	-2.9931	2	18-05-13	5:31:40
123619	37.3889	-2.9881	B	18-05-13	6:03:43
123619	37.3853	-2.9775	3	18-05-13	6:06:44
123619	37.3803	-2.9528	2	18-05-13	7:12:41
123619	37.3825	-2.9811	2	20-05-13	5:19:41
123619	37.4075	-2.9550	2	20-05-13	5:43:23
123619	37.4075	-3.0494	0	20-05-13	6:11:11
123619	37.2322	-3.0136	A	20-05-13	6:56:29
123619	37.4947	-2.9056	0	20-05-13	7:49:06
123619	37.3883	-2.9311	1	20-05-13	9:12:23
123619	37.3583	-2.9469	B	20-05-13	9:16:55
123619	37.4114	-3.1539	0	20-05-13	10:10:59
123619	37.3869	-2.9450	1	20-05-13	10:48:17
123619	37.4586	-2.9019	0	20-05-13	10:54:26
123619	37.3878	-2.9778	2	20-05-13	12:22:41
123619	37.3967	-2.9919	A	20-05-13	12:33:07
123619	37.3294	-2.9517	0	22-05-13	10:12:59
123619	37.3153	-2.9575	B	22-05-13	10:25:49
123619	37.2964	-2.8800	B	22-05-13	11:07:18
123619	37.3642	-2.9322	B	22-05-13	11:52:17
123619	37.3931	-2.9750	0	22-05-13	12:03:26
123619	37.3972	-2.9667	B	22-05-13	13:26:59
123619	37.3503	-3.0639	0	22-05-13	13:45:33
123619	37.2531	-3.4231	0	22-05-13	15:07:41
123619	37.2928	-2.9969	0	22-05-13	15:25:44
123619	37.3467	-2.9892	3	22-05-13	15:51:25
123619	37.3881	-2.5519	A	22-05-13	16:49:13
123619	37.5389	-2.7489	B	22-05-13	17:19:25
123619	37.3611	-3.0194	1	22-05-13	17:29:32
123619	37.3322	-2.8942	0	22-05-13	18:59:24
123619	37.4572	-2.8681	0	24-05-13	16:27:08
123619	37.3433	-2.9886	1	24-05-13	16:43:26
123619	37.3611	-2.9972	A	24-05-13	17:56:12
123619	37.3572	-2.9828	A	24-05-13	18:22:37
123619	37.3608	-3.0006	B	24-05-13	19:16:24
123619	37.3503	-2.9856	2	24-05-13	19:33:52
123619	37.3481	-2.9839	B	24-05-13	19:43:07
123619	37.4036	-3.2561	0	24-05-13	20:46:33
123619	37.5233	-3.2106	1	24-05-13	21:26:10
123619	37.5486	-3.1983	1	24-05-13	22:26:43
123619	37.3508	-2.9883	2	26-05-13	21:47:02
123619	37.3758	-2.9825	B	26-05-13	22:45:33
123619	37.3889	-2.9922	B	26-05-13	23:32:17
123619	37.3531	-2.9939	A	27-05-13	2:45:03
123619	37.3494	-2.9944	A	27-05-13	3:07:01
123619	37.3664	-2.9961	B	27-05-13	4:07:27
123619	37.3575	-2.9972	B	27-05-13	4:27:48
123619	37.3586	-2.9536	0	27-05-13	5:44:38
123619	37.3497	-3.0139	3	27-05-13	5:49:01
123619	37.3803	-2.7692	0	27-05-13	6:05:00
123619	37.3475	-2.9919	2	29-05-13	2:45:19
123619	37.3486	-2.9914	2	29-05-13	4:05:31
123619	37.3675	-2.9975	1	29-05-13	4:23:59
123619	37.3522	-2.9886	3	29-05-13	4:43:47
123619	37.3497	-3.0094	2	29-05-13	5:00:02
123619	37.3381	-2.9939	2	29-05-13	5:46:54
123619	37.3853	-3.1953	0	29-05-13	6:21:54
123619	37.2906	-2.9456	0	29-05-13	6:39:26
123619	37.3728	-3.0303	A	29-05-13	9:01:00
123619	37.3497	-2.9758	1	29-05-13	9:29:22
123619	37.3844	-3.0675	0	29-05-13	10:21:39
123619	37.3900	-3.0064	1	29-05-13	10:39:03
123619	37.3361	-2.9875	2	29-05-13	11:08:36
123619	37.3592	-3.0006	0	31-05-13	8:38:12
123619	37.3619	-3.0064	0	31-05-13	8:46:52
123619	37.3700	-3.0250	B	31-05-13	9:38:39
123619	37.3747	-2.9842	2	31-05-13	10:14:35
123619	37.3781	-2.9858	3	31-05-13	10:26:18
123619	37.3994	-3.0450	B	31-05-13	11:54:46
123619	37.3883	-2.9633	A	31-05-13	12:04:57
123619	37.3947	-2.9231	B	31-05-13	12:05:07
123619	37.3900	-3.0175	1	31-05-13	13:47:43
123619	37.4269	-2.7783	0	31-05-13	15:07:33
123619	37.3972	-2.9564	A	31-05-13	15:30:02
123619	37.5333	-3.0078	0	31-05-13	15:32:01
123619	37.3792	-3.2461	0	02-06-13	13:26:52
123619	37.4311	-3.0153	0	02-06-13	14:43:12
123619	37.3933	-3.0747	0	02-06-13	15:09:05
123619	37.4208	-3.0122	1	02-06-13	16:21:03
123619	37.4433	-3.0292	2	02-06-13	16:30:08
123619	37.4194	-2.9881	3	02-06-13	18:01:36
123619	37.4203	-3.0158	1	02-06-13	18:11:51
123619	37.4486	-2.9561	B	02-06-13	19:22:37
123619	37.4264	-3.0042	1	02-06-13	19:35:45
123619	37.4200	-2.9906	2	02-06-13	19:53:10
123619	37.4450	-2.9744	B	02-06-13	20:14:46
123619	37.4281	-2.9772	1	02-06-13	21:01:20
123619	37.4078	-3.0008	1	02-06-13	21:19:41
123619	37.4206	-3.0006	3	02-06-13	21:58:52
123619	37.3489	-2.9686	0	04-06-13	18:50:23
123619	37.3500	-2.9694	B	04-06-13	19:11:24
123619	37.3478	-2.9664	B	04-06-13	19:37:28
123619	37.3533	-2.9986	2	04-06-13	20:21:28
123619	37.3531	-2.9892	1	04-06-13	20:29:25
123619	37.3528	-2.9861	2	04-06-13	20:51:27
123619	37.3494	-2.9936	A	04-06-13	21:18:19
123619	37.4592	-2.9839	1	04-06-13	22:00:43
123619	37.5525	-3.0444	0	04-06-13	22:32:01
123619	38.4133	-3.3342	0	05-06-13	1:26:48
123619	38.4281	-3.3058	1	05-06-13	2:48:41
123619	38.4206	-3.2964	3	05-06-13	3:08:44
123619	38.4319	-3.2997	B	05-06-13	3:50:40
123619	39.0478	-2.7589	A	07-06-13	1:07:43
123619	39.1172	-2.7844	B	07-06-13	2:26:29
123619	39.0522	-2.6953	3	07-06-13	2:42:56
123619	39.0164	-2.6247	2	07-06-13	4:02:17
123619	39.0325	-2.6222	B	07-06-13	4:28:05
123619	39.0119	-2.6208	A	07-06-13	4:42:48
123619	39.0161	-2.6469	3	07-06-13	5:03:16
123619	39.0342	-2.6369	B	07-06-13	5:45:16
123619	39.0219	-2.6558	3	07-06-13	6:18:34
123619	38.9539	-2.4186	0	07-06-13	6:42:40
123619	39.0250	-2.4397	B	07-06-13	7:59:17
123619	39.0350	-2.6633	1	07-06-13	8:52:11
123619	39.0369	-2.6719	B	07-06-13	8:58:05
123619	39.2492	-2.7006	A	09-06-13	7:19:15
123619	39.0075	-2.6150	A	09-06-13	8:27:37
123619	38.9678	-2.6269	A	09-06-13	9:00:23
123619	38.9603	-2.6172	0	09-06-13	9:56:29
123619	39.0092	-2.6978	1	09-06-13	10:08:07
123619	38.9997	-2.5822	1	09-06-13	10:40:32
123619	38.9728	-2.7092	A	09-06-13	11:47:28
123619	38.9947	-2.6361	1	09-06-13	12:10:31
123619	38.9917	-2.6392	B	09-06-13	12:18:00
123619	38.9917	-2.6556	B	09-06-13	13:26:46
123619	38.9958	-2.6439	2	09-06-13	13:50:49
123619	38.9561	-2.8628	0	09-06-13	15:03:48
123619	38.9997	-2.6106	0	11-06-13	13:30:29
123619	39.0022	-2.6125	3	11-06-13	14:46:06
123619	38.9636	-2.6058	0	11-06-13	15:12:25
123619	38.9928	-2.6269	A	11-06-13	16:03:44
123619	38.9814	-2.6589	0	11-06-13	16:29:32
123619	38.9950	-2.6344	1	11-06-13	17:42:27
123619	38.9975	-2.6417	3	11-06-13	18:29:14
123619	38.9758	-2.6217	A	11-06-13	19:26:50
123619	39.0361	-2.6239	0	11-06-13	19:37:50
123619	38.9961	-2.6294	3	11-06-13	20:07:13
123619	38.9969	-2.6383	3	11-06-13	20:29:16
123619	39.0044	-2.6317	2	13-06-13	17:26:32
123619	38.9761	-2.7233	B	13-06-13	18:32:42
123619	38.9625	-2.7219	B	13-06-13	19:05:50
123619	39.0022	-2.6219	1	13-06-13	19:06:00
123619	38.9992	-2.6297	3	13-06-13	20:32:37
123619	38.9961	-2.6161	2	13-06-13	20:44:21
123619	38.9942	-2.6253	A	13-06-13	20:44:21
123619	38.9953	-2.6258	2	13-06-13	21:35:47
123619	38.9942	-2.6281	3	13-06-13	22:15:23
123619	38.9950	-2.6258	3	13-06-13	22:24:34
123619	38.9978	-2.6161	B	13-06-13	23:15:33
123619	38.9919	-2.6353	A	14-06-13	1:32:24
123619	38.9875	-2.6281	1	16-06-13	1:07:16
123619	38.9961	-2.6283	3	16-06-13	2:47:30
123619	39.0050	-2.6661	0	16-06-13	3:59:46
123619	38.9947	-2.6300	3	16-06-13	4:15:34
123619	38.9947	-2.6625	B	16-06-13	4:30:36
123619	39.0150	-2.6267	1	16-06-13	5:18:20
123619	39.0072	-2.6839	A	16-06-13	5:41:45
123619	38.9964	-2.6722	3	16-06-13	5:59:03
123619	38.9744	-2.6100	1	16-06-13	6:59:28
123619	39.1347	-2.7511	A	16-06-13	7:37:51
123619	39.0050	-2.6256	1	18-06-13	5:13:44
123619	38.9953	-2.6472	2	18-06-13	5:24:05
123619	38.9889	-2.6411	0	18-06-13	5:55:58
123619	38.9636	-2.5417	0	18-06-13	6:48:47
123619	38.9864	-2.5111	0	18-06-13	7:37:23
123619	39.0350	-2.5403	A	18-06-13	8:20:15
123619	39.0031	-2.6556	1	18-06-13	9:13:24
123619	39.0136	-2.6822	0	18-06-13	10:00:33
123619	38.9378	-2.3644	0	18-06-13	10:09:21
123619	39.0014	-2.5961	1	18-06-13	10:53:14
123619	39.0169	-2.6744	B	18-06-13	11:39:37
123619	39.0164	-2.6742	B	18-06-13	11:51:37
123619	38.9800	-2.6225	A	18-06-13	12:13:37
123619	38.9708	-2.6281	B	18-06-13	12:32:07
123619	38.9708	-2.6206	B	18-06-13	13:25:41
123619	39.4242	-3.8511	A	20-06-13	9:39:13
123619	38.9975	-2.6425	0	20-06-13	10:13:01
123619	39.0192	-2.6556	B	20-06-13	11:10:26
123619	39.0747	-2.5342	0	20-06-13	11:14:04
123619	39.0589	-2.5956	1	20-06-13	11:49:56
123619	38.9972	-2.6331	0	20-06-13	13:35:55
123619	38.9942	-2.6300	1	20-06-13	14:45:05
123619	38.9997	-2.6283	B	20-06-13	15:15:55
123619	38.9906	-2.6403	1	20-06-13	15:43:09
123619	38.9989	-2.6275	2	20-06-13	16:29:46
123619	39.0131	-2.6511	1	20-06-13	17:06:04
123619	39.0086	-2.6078	1	20-06-13	17:24:36
123619	39.0072	-2.6956	0	20-06-13	18:46:51
123619	38.9881	-2.6664	1	22-06-13	16:07:55
123619	39.0011	-2.6328	0	22-06-13	16:34:26
123619	39.0111	-2.6633	B	22-06-13	17:47:44
123619	39.0058	-2.6533	B	22-06-13	18:12:52
123619	39.0147	-2.6875	B	22-06-13	19:11:31
123619	38.9964	-2.6347	2	22-06-13	19:23:12
123619	38.9914	-2.6581	B	22-06-13	20:33:07
123619	38.9969	-2.6381	2	22-06-13	20:51:11
123619	38.9986	-2.6572	B	22-06-13	21:43:29
123619	38.9964	-2.6308	1	22-06-13	22:14:01
123619	38.9958	-2.6256	3	22-06-13	22:26:25
123619	38.9972	-2.6333	2	24-06-13	21:46:47
123619	38.9975	-2.6297	3	24-06-13	21:53:53
123619	39.0167	-2.7369	A	25-06-13	1:15:38
123619	38.9967	-2.6314	3	25-06-13	2:48:49
123619	38.9922	-2.6161	B	25-06-13	4:03:04
123619	39.0019	-2.6564	1	25-06-13	4:06:54
123619	39.0136	-2.6700	0	25-06-13	5:36:31
123619	39.0072	-2.5931	0	25-06-13	5:36:59
123619	38.9369	-2.5736	A	25-06-13	5:44:32
123619	38.9958	-2.6497	2	27-06-13	3:42:10
123619	38.9847	-2.6219	B	27-06-13	4:12:24
123619	38.9864	-2.6356	1	27-06-13	4:34:38
123619	38.9867	-2.6356	1	27-06-13	4:34:38
123619	38.9872	-2.6422	3	27-06-13	4:49:41
123619	38.9892	-2.6439	3	27-06-13	4:49:41
123619	38.9842	-2.6325	B	27-06-13	5:23:14
123619	38.9911	-2.6444	2	27-06-13	6:14:19
123619	38.9950	-2.6147	1	27-06-13	6:30:27
123619	38.9886	-2.6214	A	27-06-13	7:55:04
123619	39.0022	-2.5939	B	27-06-13	8:11:12
123619	39.0244	-2.6489	0	27-06-13	9:26:45
123619	39.0153	-2.6503	B	27-06-13	9:48:05
123619	39.0053	-2.6458	1	27-06-13	10:15:29
123619	39.0039	-2.6153	2	27-06-13	11:06:28
123619	38.9761	-2.6736	1	27-06-13	11:27:01
123619	39.0067	-2.6156	A	27-06-13	12:14:32
123619	38.9928	-2.6136	1	29-06-13	10:24:50
123619	39.0000	-2.6256	2	29-06-13	11:02:58
123619	39.0050	-2.6125	B	29-06-13	11:15:05
123619	39.0025	-2.6239	B	29-06-13	11:51:19
123619	39.0158	-2.6450	B	29-06-13	12:05:17
123619	39.0208	-2.6422	B	29-06-13	13:03:14
123619	38.9942	-2.6375	2	29-06-13	13:36:21
123619	38.9953	-2.6183	2	29-06-13	14:45:33
123619	39.0114	-2.6178	B	29-06-13	15:20:32
123619	38.9722	-2.6683	1	29-06-13	16:30:09
123619	38.9961	-2.6361	3	29-06-13	17:05:04
123619	38.9958	-2.6364	B	29-06-13	17:28:36
123619	38.9914	-2.6283	2	29-06-13	19:01:55
123619	38.9914	-2.6283	B	29-06-13	19:15:48
123619	38.9994	-2.6278	2	29-06-13	20:03:50
123619	38.9956	-2.6325	2	01-07-13	17:53:02
123619	38.9950	-2.6311	2	01-07-13	17:58:22
123619	38.9967	-2.6258	B	01-07-13	18:43:53
123619	39.0044	-2.6631	A	01-07-13	19:27:35
123619	38.9925	-2.6325	3	01-07-13	19:40:01
123619	38.9983	-2.6475	B	01-07-13	20:15:49
123619	38.9972	-2.6411	2	01-07-13	20:23:40
123619	38.9953	-2.6383	2	01-07-13	20:59:55
123619	38.9983	-2.6392	B	01-07-13	22:04:56
123619	39.0003	-2.6397	2	01-07-13	22:07:47
123619	38.9978	-2.6389	2	01-07-13	22:45:15
123619	38.9969	-2.6386	2	02-07-13	1:38:11
123619	39.0014	-2.6231	B	04-07-13	1:18:00
123619	39.0011	-2.6236	B	04-07-13	2:29:47
123619	39.0028	-2.6364	2	04-07-13	2:58:20
123619	38.9989	-2.6683	0	04-07-13	4:01:21
123619	39.0083	-2.6842	B	04-07-13	4:17:06
123619	39.0267	-2.7417	B	04-07-13	4:36:36
123619	39.0042	-2.6969	2	04-07-13	5:19:47
123619	39.0042	-2.6972	3	04-07-13	5:19:47
123619	38.9997	-2.6933	A	04-07-13	5:46:06
123619	39.0014	-2.7269	1	04-07-13	5:54:06
123619	38.9842	-2.7158	0	04-07-13	7:00:34
123619	38.9633	-2.8208	B	06-07-13	4:14:50
123619	39.0022	-2.7075	2	06-07-13	4:32:02
123619	38.9981	-2.7064	2	06-07-13	4:50:03
123619	39.0011	-2.7139	A	06-07-13	5:24:04
123619	39.0019	-2.6997	1	06-07-13	6:16:20
123619	38.9986	-2.7067	3	06-07-13	6:36:12
123619	39.0056	-2.7550	0	06-07-13	9:33:08
123619	39.0028	-2.7092	1	06-07-13	9:38:51
123619	39.0083	-2.7131	3	06-07-13	10:34:25
123619	38.9922	-2.7081	2	06-07-13	11:20:44
123619	38.9967	-2.7078	2	06-07-13	11:21:24
123619	39.0200	-2.6558	1	06-07-13	12:18:54
123619	39.0072	-2.6300	2	08-07-13	10:36:15
123619	39.0083	-2.6358	1	08-07-13	10:55:18
123619	39.0128	-2.6314	B	08-07-13	12:19:50
123619	39.0111	-2.6219	B	08-07-13	13:06:51
123619	39.0081	-2.6383	3	08-07-13	13:42:16
123619	39.0056	-2.6389	3	08-07-13	14:46:43
123619	39.0031	-2.6314	A	08-07-13	14:57:56
123619	38.9919	-2.6503	1	08-07-13	15:22:29
123619	39.0128	-2.6308	2	08-07-13	16:32:26
123619	38.9981	-2.6694	1	08-07-13	16:45:32
123619	38.9947	-2.6514	B	08-07-13	17:40:37
123619	38.9953	-2.6342	2	08-07-13	18:22:58
123619	39.0111	-2.6342	1	10-07-13	15:54:37
123619	39.0158	-2.6283	B	10-07-13	16:08:13
123619	39.0111	-2.6233	B	10-07-13	16:40:52
123619	38.9994	-2.6189	3	10-07-13	17:36:26
123619	39.0008	-2.6400	A	10-07-13	18:18:15
123619	39.0006	-2.6397	B	10-07-13	18:40:34
123619	38.9939	-2.6331	1	10-07-13	19:35:25
123619	38.9942	-2.6325	3	10-07-13	19:57:07
123619	38.9950	-2.6406	3	10-07-13	20:15:27
123619	38.9969	-2.6225	1	10-07-13	21:15:59
123619	38.9942	-2.6328	3	10-07-13	21:57:39
123619	38.9944	-2.6331	B	10-07-13	22:11:56
123619	38.9953	-2.6372	2	10-07-13	22:58:02
123619	38.9956	-2.6347	3	12-07-13	21:34:15
123619	38.9936	-2.6328	3	12-07-13	22:12:39
123619	38.9989	-2.6342	3	13-07-13	1:20:44
123619	38.9994	-2.6344	B	13-07-13	2:25:38
123619	38.9969	-2.6322	3	13-07-13	3:01:26
123619	38.9978	-2.6372	1	13-07-13	4:08:13
123619	38.9958	-2.6208	B	13-07-13	4:31:52
123619	38.9969	-2.6211	B	13-07-13	4:39:51
123619	38.9983	-2.6319	A	13-07-13	4:59:33
123619	38.9997	-2.6378	3	13-07-13	6:11:18
123619	39.0031	-2.6244	A	13-07-13	6:40:48
123619	38.9883	-2.6106	2	13-07-13	17:59:16
123619	38.9964	-2.6400	3	13-07-13	18:23:44
123619	38.9953	-2.6469	B	13-07-13	19:41:30
123619	38.9961	-2.6289	1	13-07-13	20:03:09
123619	38.9947	-2.6369	3	13-07-13	20:15:50
123619	38.9906	-2.6542	0	13-07-13	21:11:18
123619	38.9964	-2.6317	3	13-07-13	21:21:12
123619	38.9958	-2.6317	3	13-07-13	21:51:22
123619	38.9953	-2.6378	B	13-07-13	22:48:56
123619	38.9897	-2.6475	B	14-07-13	1:07:58
123619	39.0033	-2.6367	A	15-07-13	22:54:31
123619	38.9911	-2.6375	B	16-07-13	0:43:08
123619	38.9978	-2.6417	2	16-07-13	2:28:31
123619	38.9942	-2.6364	3	16-07-13	3:33:46
123619	38.9939	-2.6367	B	16-07-13	3:51:07
123619	39.0019	-2.6311	A	16-07-13	4:08:06
123619	38.9903	-2.6361	2	16-07-13	4:35:25
123619	38.9922	-2.6378	3	16-07-13	5:12:12
123619	38.9964	-2.6472	2	16-07-13	5:27:46
123619	38.9944	-2.6311	3	16-07-13	6:17:39
123619	39.0042	-2.6267	B	16-07-13	7:09:55
123619	38.9822	-2.6147	1	18-07-13	3:49:23
123619	38.9961	-2.6322	A	18-07-13	4:38:35
123619	38.9878	-2.6372	1	18-07-13	4:38:35
123619	38.9944	-2.6317	1	18-07-13	4:54:00
123619	38.9997	-2.6269	2	18-07-13	5:14:07
123619	38.9986	-2.6311	3	18-07-13	6:17:40
123619	38.9936	-2.6306	A	18-07-13	6:54:58
123619	39.0114	-2.6328	B	18-07-13	8:51:59
123619	38.9917	-2.6239	1	18-07-13	8:57:19
123619	38.9972	-2.6444	2	18-07-13	10:33:49
123619	38.9994	-2.6447	B	18-07-13	10:34:46
123619	38.9906	-2.6353	A	18-07-13	11:25:56
123619	38.9794	-2.6219	0	18-07-13	11:51:22
123619	38.9992	-2.6342	0	18-07-13	12:12:43
123619	38.9986	-2.6308	3	18-07-13	15:58:16
123619	39.0108	-2.6461	B	18-07-13	16:20:32
123619	39.0006	-2.6506	B	18-07-13	17:28:57
123619	38.9986	-2.6300	2	18-07-13	17:36:25
123619	38.9939	-2.6336	3	18-07-13	19:05:28
123619	38.9942	-2.6394	3	18-07-13	20:10:01
123619	38.9978	-2.6356	3	18-07-13	20:18:32
123619	38.9558	-2.6436	0	18-07-13	20:44:04
123619	38.9950	-2.6347	B	18-07-13	21:08:38
123619	38.9967	-2.6317	3	18-07-13	21:50:58
123619	38.9947	-2.6306	3	18-07-13	22:02:34
123619	39.0017	-2.6069	0	20-07-13	21:12:15
123619	38.9969	-2.6317	3	20-07-13	21:35:41
123619	38.9975	-2.6319	B	20-07-13	22:05:25
123619	38.9922	-2.6311	1	20-07-13	22:50:41
123619	38.9978	-2.6364	A	21-07-13	1:29:05
123619	38.9969	-2.6331	2	21-07-13	3:15:41
123619	38.9958	-2.6331	3	21-07-13	4:19:38
123619	38.9947	-2.6525	1	21-07-13	5:08:55
123619	38.9956	-2.6300	1	21-07-13	5:19:53
123619	34.9836	-5.5725	1	23-07-13	2:55:45
123619	34.7283	-6.0608	0	23-07-13	3:58:15
123619	34.7075	-6.0956	B	23-07-13	4:12:48
123619	34.6436	-6.1164	0	23-07-13	4:18:37
123619	34.5058	-6.1514	0	23-07-13	4:32:31
123619	34.4839	-6.3325	2	23-07-13	5:55:35
123619	34.4886	-6.3281	3	23-07-13	5:56:04
123619	34.4878	-6.3461	1	23-07-13	7:33:34
123619	34.5042	-6.3164	1	23-07-13	7:36:30
123619	34.5072	-6.3147	B	23-07-13	7:58:29
123619	34.4608	-6.3072	0	23-07-13	8:52:03
123619	34.4789	-6.3042	3	23-07-13	9:35:32
123619	34.4844	-6.3022	1	23-07-13	9:41:33
123619	34.4989	-6.3244	1	23-07-13	10:32:04
123619	34.4917	-6.3214	0	23-07-13	11:19:31
123619	34.4758	-6.3069	A	23-07-13	12:08:46
123619	25.7764	-12.3222	1	25-07-13	9:16:41
123619	25.7722	-12.3203	3	25-07-13	9:50:48
123619	25.7719	-12.3069	3	25-07-13	10:44:31
123619	25.7756	-12.3194	3	25-07-13	10:51:10
123619	25.7772	-12.3161	2	25-07-13	11:29:09
123619	25.7708	-12.3253	2	25-07-13	13:52:11
123619	25.7692	-12.3019	A	25-07-13	14:56:00
123619	25.7689	-12.3303	1	25-07-13	15:36:41
123619	25.7658	-12.3194	1	25-07-13	16:21:36
123619	25.7792	-12.3164	B	25-07-13	16:37:50
123619	25.7819	-12.3181	B	25-07-13	17:59:29
123619	17.4942	-15.9322	2	27-07-13	15:13:47
123619	17.5161	-15.8453	0	27-07-13	16:20:58
123619	17.5114	-15.9464	1	27-07-13	17:46:43
123619	17.5169	-15.9053	B	27-07-13	17:58:07
123619	17.4614	-15.9092	1	27-07-13	18:54:04
123619	17.4903	-15.9331	1	27-07-13	19:25:28
123619	17.4931	-15.9444	B	27-07-13	20:09:08
123619	17.4919	-15.9433	0	27-07-13	21:18:40
123619	17.4867	-15.9389	0	27-07-13	21:44:35
123619	17.4875	-15.9375	1	27-07-13	22:01:25
123619	17.4917	-15.9342	A	27-07-13	22:53:35
123619	17.4850	-15.9247	2	27-07-13	23:28:38
123619	17.4828	-15.9247	2	27-07-13	23:41:03
123619	17.4406	-15.9100	2	29-07-13	21:17:37
123619	17.4308	-15.8881	2	29-07-13	21:21:44
123619	17.3297	-15.8894	A	29-07-13	22:11:58
123619	17.2794	-15.9314	3	29-07-13	23:02:31
123619	17.2811	-15.9300	3	29-07-13	23:04:21
123619	17.2792	-15.9306	2	30-07-13	1:39:57
123619	17.2803	-15.9353	3	30-07-13	3:20:16
123619	17.2797	-15.9428	3	30-07-13	4:23:55
123619	17.2778	-15.9414	3	30-07-13	4:53:26
123619	16.8050	-16.1731	2	01-08-13	2:59:59
123619	16.8047	-16.1742	3	01-08-13	3:58:51
123619	16.8208	-16.2008	B	01-08-13	5:37:19
123619	16.8050	-16.1775	3	01-08-13	5:37:19
123619	16.8053	-16.1733	3	01-08-13	5:40:08
123619	16.8364	-16.1992	0	01-08-13	7:21:19
123619	16.8122	-16.2461	0	01-08-13	9:07:06
123619	16.7639	-16.2311	1	01-08-13	9:30:38
123619	16.7703	-16.2447	B	01-08-13	10:01:04
123619	16.7794	-16.2733	1	01-08-13	10:45:55
123619	16.7931	-16.2656	2	01-08-13	11:11:41
123619	16.9106	-16.3333	0	03-08-13	8:24:53
123619	16.8878	-16.3319	0	03-08-13	9:03:41
123619	16.9314	-16.3361	B	03-08-13	9:26:59
123619	16.9186	-16.2558	2	03-08-13	10:05:24
123619	16.9244	-16.2356	2	03-08-13	10:48:51
123619	16.9239	-16.2439	2	03-08-13	10:59:22
123619	16.9300	-16.2300	2	03-08-13	11:45:39
123619	16.9419	-16.2489	1	03-08-13	13:56:04
123619	16.9303	-16.2050	B	03-08-13	15:37:43
123619	16.9308	-16.2383	A	03-08-13	16:36:09
123619	16.3381	-15.5411	B	05-08-13	13:37:08
123619	16.3125	-15.6381	1	05-08-13	15:17:39
123619	16.3228	-15.6489	A	05-08-13	16:13:15
123619	16.3211	-15.6525	1	05-08-13	16:48:45
123619	16.3303	-15.6611	B	05-08-13	17:56:12
123619	16.3303	-15.6478	A	05-08-13	18:04:44
123619	16.3242	-15.6417	2	05-08-13	18:35:05
123619	16.3267	-15.6514	2	05-08-13	19:42:47
123619	16.3181	-15.6614	B	05-08-13	21:34:15
123619	16.3247	-15.6439	3	05-08-13	21:42:19
123619	16.3353	-15.4842	0	07-08-13	18:47:04
123619	16.3125	-15.4967	1	07-08-13	19:23:33
123619	16.3247	-15.4808	0	07-08-13	20:18:37
123619	16.3186	-15.4819	1	07-08-13	21:10:18
123619	16.3042	-15.5106	2	07-08-13	21:32:49
123619	16.3156	-15.4825	0	07-08-13	22:28:34
123619	16.3244	-15.4797	3	07-08-13	22:56:18
123619	16.3217	-15.4861	2	07-08-13	23:15:57
123619	16.3217	-15.4814	2	08-08-13	1:48:49
123619	16.3206	-15.4783	B	08-08-13	2:47:33
123619	16.3222	-15.4753	2	08-08-13	3:22:52
123619	16.2956	-15.5075	A	10-08-13	1:25:44
123619	16.3183	-15.4778	3	10-08-13	3:03:54
123619	16.3181	-15.4803	3	10-08-13	4:05:07
123619	16.3233	-15.4856	1	10-08-13	4:47:16
123619	16.3192	-15.4828	3	10-08-13	5:24:12
123619	16.3197	-15.4803	3	10-08-13	5:43:36
123619	16.3164	-15.4942	1	10-08-13	6:22:53
123619	16.3244	-15.4822	2	10-08-13	6:56:55
123619	16.3175	-15.4928	3	10-08-13	8:04:56
123619	16.3186	-15.4883	0	10-08-13	9:19:20
123619	16.3228	-15.4856	1	10-08-13	9:20:17
123619	16.3008	-15.3600	0	12-08-13	6:18:46
123619	16.3103	-15.4519	1	12-08-13	7:02:15
123619	16.2883	-15.4400	0	12-08-13	8:41:43
123619	16.3067	-15.4483	1	12-08-13	8:54:30
123619	16.3111	-15.4422	3	12-08-13	10:18:41
123619	16.3108	-15.4353	2	12-08-13	10:32:36
123619	16.2956	-15.4569	2	12-08-13	11:12:13
123619	16.3325	-15.4611	2	12-08-13	11:58:17
123619	16.3183	-15.4531	2	12-08-13	13:58:30
123619	16.3219	-15.4575	B	12-08-13	14:58:55
123619	16.3228	-15.4597	B	12-08-13	15:34:49
123619	16.3314	-15.4494	1	14-08-13	13:40:14
123619	16.3317	-15.4344	3	14-08-13	15:21:10
123619	16.3139	-15.4789	1	14-08-13	16:20:27
123619	16.3150	-15.4258	1	14-08-13	16:32:06
123619	16.3322	-15.4472	A	14-08-13	17:58:10
123619	16.3272	-15.4389	3	14-08-13	18:16:45
123619	16.3342	-15.4497	2	14-08-13	18:18:39
123619	16.3283	-15.4431	2	14-08-13	20:01:06
123619	16.3339	-15.4378	2	14-08-13	21:25:33
123619	16.3311	-15.4431	1	16-08-13	18:57:52
123619	16.3133	-15.4336	1	16-08-13	19:03:33
123619	16.3250	-15.4381	2	16-08-13	20:36:25
123619	16.3403	-15.4456	1	16-08-13	21:09:06
123619	16.3289	-15.4386	2	16-08-13	21:46:47
123619	16.3275	-15.4339	3	16-08-13	22:39:16
123619	16.3308	-15.4331	2	16-08-13	22:46:07
123619	16.3422	-15.4261	1	16-08-13	23:28:31
123619	16.3317	-15.4372	2	17-08-13	1:52:11
123619	16.3314	-15.4369	2	17-08-13	3:29:41
123619	16.3281	-15.4392	3	19-08-13	3:04:43
123619	16.3286	-15.4400	3	19-08-13	4:05:43
123619	16.3286	-15.4397	B	19-08-13	4:49:51
123619	16.3256	-15.4383	3	19-08-13	4:57:28
123619	16.3308	-15.4406	2	19-08-13	5:39:22
123619	16.3272	-15.4439	3	19-08-13	6:42:02
123619	16.3306	-15.4331	3	19-08-13	6:45:49
123619	16.3375	-15.4367	1	19-08-13	8:22:53
123619	16.3264	-15.4419	2	19-08-13	9:08:51
123619	16.3314	-15.4328	3	19-08-13	9:35:12
123619	16.3267	-15.4378	3	21-08-13	7:17:44
123619	16.3283	-15.4383	B	21-08-13	7:37:35
123619	16.3294	-15.4183	B	21-08-13	8:48:26
123619	16.3081	-15.4111	A	21-08-13	8:58:52
123619	16.3358	-15.4467	1	21-08-13	10:30:06
123619	16.3233	-15.4211	1	21-08-13	10:39:46
123619	16.3394	-15.4250	B	21-08-13	12:07:14
123619	16.3367	-15.4247	B	21-08-13	12:14:42
123619	16.3308	-15.4253	2	21-08-13	14:06:02
123619	16.3483	-15.3831	B	21-08-13	14:59:52
123619	16.3433	-15.4369	A	21-08-13	15:44:48
123619	16.3164	-15.4678	0	23-08-13	13:38:00
123619	16.3178	-15.4689	B	23-08-13	14:37:12
123619	16.3242	-15.4344	3	23-08-13	15:24:13
123619	16.3378	-15.4242	1	23-08-13	16:14:34
123619	16.3333	-15.4181	1	23-08-13	17:51:53
123619	16.3319	-15.4278	B	23-08-13	17:58:34
123619	16.3289	-15.4436	3	23-08-13	18:37:29
123619	16.3175	-15.4639	0	23-08-13	19:33:37
123619	16.3275	-15.4406	2	23-08-13	20:23:20
123619	16.3253	-15.4553	B	23-08-13	21:08:26
123619	16.3269	-15.4494	2	23-08-13	21:22:59
123619	16.3275	-15.4422	2	25-08-13	18:45:37
123619	16.3275	-15.4433	1	25-08-13	19:15:36
123619	16.3306	-15.4411	B	25-08-13	20:49:12
123619	16.3275	-15.4508	2	25-08-13	20:57:45
123619	16.3294	-15.4381	3	25-08-13	22:01:40
123619	16.3297	-15.4392	3	25-08-13	22:37:34
123619	16.3258	-15.4394	A	25-08-13	22:55:54
123619	16.3342	-15.4394	2	25-08-13	23:44:28
123619	16.3350	-15.4400	1	26-08-13	1:54:21
123619	16.3261	-15.4342	3	26-08-13	3:28:44
123619	16.3278	-15.4461	1	28-08-13	1:30:23
123619	16.3283	-15.4392	3	28-08-13	3:09:12
123619	16.3272	-15.4408	3	28-08-13	4:01:26
123619	16.3394	-15.4436	A	28-08-13	4:38:25
123619	16.3297	-15.4361	3	28-08-13	5:44:18
123619	16.3289	-15.4411	3	28-08-13	6:21:31
123619	16.3258	-15.4428	2	28-08-13	6:57:35
123619	16.2775	-15.4444	B	28-08-13	8:36:36
123619	16.3464	-15.4497	1	28-08-13	9:06:13
123619	16.3269	-15.4522	0	28-08-13	9:50:29
123619	16.4467	-15.5533	B	01-09-13	11:38:26
123619	16.3728	-15.5281	B	01-09-13	11:43:35
123619	16.3458	-15.5192	B	01-09-13	13:38:16
123619	16.3117	-15.4775	3	01-09-13	15:25:22
123619	16.3081	-15.4522	1	01-09-13	16:16:42
123619	16.3147	-15.4783	2	01-09-13	17:32:09
123619	16.3200	-15.4736	1	01-09-13	17:58:40
123619	16.3119	-15.4828	2	01-09-13	18:55:26
123619	16.3078	-15.4842	A	01-09-13	19:14:15
123619	16.3186	-15.4733	1	01-09-13	20:36:51
123619	16.1747	-15.6086	B	03-09-13	17:35:12
123619	16.2764	-15.5106	B	03-09-13	17:55:31
123619	16.3225	-15.4664	1	03-09-13	18:26:05
123619	16.3064	-15.4753	1	03-09-13	19:32:15
123619	16.3192	-15.4536	B	03-09-13	20:40:05
123619	16.3136	-15.4600	B	03-09-13	20:49:14
123619	16.3078	-15.4856	0	03-09-13	21:28:01
123619	16.3133	-15.4822	1	03-09-13	22:14:01
123619	16.3114	-15.4811	3	03-09-13	22:25:25
123619	16.3136	-15.4803	B	03-09-13	23:09:07
123619	16.3175	-15.4806	A	03-09-13	23:57:04
123619	16.3122	-15.4831	3	04-09-13	1:53:27
123619	16.3161	-15.4897	1	05-09-13	23:16:17
123619	16.3019	-15.4939	B	06-09-13	1:40:47
123619	16.3144	-15.4828	3	06-09-13	3:15:55
123619	16.3125	-15.4822	2	06-09-13	4:08:09
123619	16.3125	-15.4797	B	06-09-13	5:41:45
123619	16.3122	-15.4828	3	06-09-13	5:42:42
123619	16.3114	-15.4825	1	06-09-13	5:57:30
123619	16.3131	-15.4792	1	06-09-13	7:13:31
123619	16.3053	-15.4758	0	06-09-13	7:42:40
123619	16.3108	-15.4831	2	08-09-13	5:15:39
123619	16.3125	-15.4856	2	08-09-13	5:18:07
123619	16.3128	-15.4856	2	08-09-13	5:19:04
123619	16.3089	-15.4814	2	08-09-13	6:12:13
123619	16.3092	-15.4814	2	08-09-13	6:12:13
123619	16.3175	-15.4869	3	08-09-13	6:47:40
123619	16.3175	-15.4869	3	08-09-13	6:51:41
123619	16.2900	-15.4428	0	08-09-13	7:51:07
123619	16.2900	-15.4431	0	08-09-13	7:51:07
123619	16.2961	-15.4322	B	08-09-13	8:32:10
123619	16.2969	-15.4356	B	08-09-13	8:32:10
123619	16.2986	-15.4886	0	08-09-13	9:21:57
123619	16.2994	-15.4894	0	08-09-13	9:21:57
123619	16.3136	-15.4875	2	08-09-13	10:09:37
123619	16.3186	-15.4756	2	08-09-13	10:58:50
123619	16.2750	-15.5258	0	08-09-13	14:06:36
123619	16.3122	-15.4844	A	10-09-13	11:19:35
123619	16.3125	-15.4853	A	10-09-13	11:19:35
123619	16.2964	-15.4794	0	10-09-13	11:22:07
123619	16.3647	-15.3783	0	10-09-13	11:57:57
123619	16.3092	-15.4947	2	10-09-13	13:51:16
123619	16.3183	-15.4767	3	10-09-13	15:29:41
123619	16.3108	-15.4869	2	10-09-13	16:15:19
123619	16.3103	-15.4856	A	10-09-13	17:10:27
123619	16.3164	-15.4867	1	10-09-13	17:58:18
123619	16.3169	-15.4794	2	10-09-13	18:53:57
123619	16.3061	-15.4636	0	10-09-13	19:13:21
123619	16.3100	-15.4861	1	12-09-13	17:33:09
123619	16.3131	-15.4797	1	12-09-13	17:59:25
123619	16.3169	-15.4933	2	12-09-13	18:09:55
123619	16.3122	-15.4756	3	12-09-13	19:55:03
123619	16.3094	-15.4631	B	12-09-13	21:40:34
123619	16.3117	-15.4906	1	12-09-13	22:15:48
123619	16.3100	-15.4869	A	12-09-13	22:29:37
123619	16.3128	-15.4842	B	12-09-13	23:22:39
123619	16.3061	-15.4703	1	14-09-13	23:27:03
123619	16.3067	-15.4697	B	14-09-13	23:30:28
123619	16.2958	-15.4775	2	15-09-13	1:34:29
123619	16.3128	-15.4825	3	15-09-13	3:15:02
123619	16.3114	-15.4864	3	15-09-13	4:05:49
123619	16.3136	-15.4797	3	15-09-13	5:37:24
123619	16.3128	-15.4828	3	15-09-13	5:40:42
123619	16.3092	-15.4833	1	15-09-13	5:58:03
123619	16.3119	-15.4842	2	15-09-13	7:20:40
123619	16.3092	-15.4856	2	15-09-13	7:33:43
123619	16.3117	-15.4819	3	17-09-13	5:20:26
123619	16.3081	-15.4842	B	17-09-13	6:30:01
123619	16.3128	-15.4814	1	17-09-13	6:31:55
123619	16.3106	-15.4867	2	17-09-13	6:31:55
123619	16.2950	-15.4958	3	17-09-13	9:32:30
123619	16.3111	-15.4842	3	17-09-13	10:00:44
123619	16.3097	-15.4772	3	17-09-13	10:28:03
123619	16.3097	-15.4825	3	17-09-13	11:12:50
123619	16.3600	-15.4803	A	17-09-13	11:39:44
123619	16.3581	-15.4831	B	17-09-13	12:13:48
123619	16.3044	-15.4686	A	17-09-13	14:18:00
123619	16.3106	-15.4756	2	19-09-13	11:16:24
123619	16.3142	-15.4747	1	19-09-13	11:25:56
123619	16.3175	-15.5119	0	19-09-13	12:13:34
123619	16.3114	-15.5044	1	19-09-13	13:47:12
123619	16.3100	-15.4697	3	19-09-13	15:31:50
123619	16.3153	-15.4714	1	19-09-13	16:13:24
123619	16.3033	-15.4775	1	19-09-13	16:49:10
123619	16.3081	-15.4708	2	19-09-13	17:55:33
123619	16.3036	-15.4961	2	19-09-13	17:58:05
123619	16.3139	-15.4864	3	19-09-13	18:32:25
123619	16.3125	-15.4822	3	19-09-13	19:28:43
123619	16.3125	-15.4872	A	21-09-13	17:36:13
123619	16.3097	-15.4911	1	21-09-13	17:39:38
123619	16.3128	-15.4825	1	21-09-13	18:27:27
123619	16.3278	-15.4781	1	21-09-13	19:24:25
123619	16.3136	-15.4819	3	21-09-13	20:05:02
123619	16.3253	-15.4894	B	21-09-13	21:01:28
123619	16.3106	-15.4894	B	21-09-13	22:02:56
123619	16.3092	-15.4875	1	21-09-13	22:09:33
123619	16.3108	-15.4839	3	21-09-13	22:43:03
123619	16.3139	-15.4758	B	21-09-13	23:43:37
123619	16.3189	-15.4842	A	21-09-13	23:51:10
123619	16.3094	-15.4733	B	22-09-13	2:03:47
123619	16.3206	-15.4622	B	23-09-13	22:01:21
123619	16.3283	-15.4839	2	23-09-13	23:24:20
123619	16.3219	-15.4847	2	23-09-13	23:43:07
123619	16.3128	-15.4817	2	24-09-13	3:23:09
123619	16.3119	-15.4858	B	24-09-13	4:06:17
123619	16.3119	-15.4825	3	24-09-13	5:24:17
123619	16.3042	-15.4825	3	24-09-13	5:46:07
123619	16.3142	-15.4847	3	24-09-13	6:56:26
123619	16.3106	-13.1844	0	26-09-13	4:32:20
123619	16.1531	-13.1628	0	26-09-13	5:21:52
123619	16.1669	-13.1431	0	26-09-13	5:21:52
123619	16.2025	-13.1594	A	26-09-13	6:08:34
123619	16.2058	-13.1750	2	26-09-13	6:08:34
123619	16.2086	-13.1475	1	26-09-13	6:45:33
123619	16.2239	-13.1194	B	26-09-13	8:26:06
123619	16.1953	-13.1411	B	26-09-13	9:09:31
123619	16.1233	-13.2044	1	26-09-13	9:48:27
123619	16.1219	-13.2053	3	26-09-13	9:51:18
123619	16.1131	-13.2150	B	26-09-13	10:51:05
123619	16.1194	-13.2003	3	26-09-13	11:27:16
123619	16.1189	-13.1997	A	26-09-13	11:29:38
123619	16.9500	-12.0739	3	28-09-13	9:25:10
123619	16.9531	-12.0697	3	28-09-13	10:00:55
123619	16.9453	-12.0664	2	28-09-13	10:45:45
123619	16.9425	-12.0797	A	28-09-13	11:07:16
123619	16.9522	-12.0678	2	28-09-13	13:51:22
123619	16.9503	-12.0650	2	28-09-13	15:35:10
123619	16.9506	-12.0467	0	28-09-13	16:13:09
123619	16.9361	-12.0639	1	28-09-13	18:07:52
123619	16.9514	-12.0692	3	28-09-13	18:11:40
123619	17.1408	-11.7303	2	30-09-13	15:13:04
123619	17.1414	-11.7317	3	30-09-13	15:59:26
123619	17.1406	-11.7381	1	30-09-13	17:19:50
123619	17.1472	-11.7397	1	30-09-13	17:38:01
123619	17.1417	-11.7383	2	30-09-13	18:44:08
123619	17.1414	-11.7372	B	30-09-13	19:07:10
123619	17.1317	-11.7436	B	30-09-13	20:23:34
123619	17.1408	-11.7344	1	30-09-13	21:16:15
123619	17.1364	-11.7503	1	30-09-13	22:04:11
123619	17.1356	-11.7556	B	30-09-13	22:11:43
123619	17.1797	-11.6633	A	30-09-13	22:58:46
123619	17.2497	-11.8292	B	02-10-13	21:36:22
123619	17.1403	-11.7328	2	02-10-13	21:39:11
123619	17.1400	-11.7453	2	02-10-13	22:16:45
123619	17.1386	-11.7364	1	03-10-13	1:43:12
123619	17.1381	-11.7372	3	05-10-13	2:58:45
123619	17.1389	-11.7369	A	05-10-13	3:41:32
123619	17.1419	-11.7367	3	05-10-13	5:22:20
123619	17.1375	-11.7361	1	05-10-13	5:50:40
123619	17.1364	-11.7372	A	05-10-13	7:04:29
123619	17.1419	-11.7425	B	05-10-13	7:32:38
123619	17.1403	-11.7375	3	05-10-13	10:05:20
123619	17.1247	-11.7378	3	07-10-13	9:22:03
123619	17.1281	-11.7297	2	07-10-13	9:23:55
123619	17.1450	-11.7239	B	07-10-13	10:17:49
123619	17.1444	-11.7400	3	07-10-13	10:58:00
123619	17.1458	-11.7378	A	07-10-13	10:59:29
123619	17.1344	-11.7072	A	09-10-13	15:13:23
123619	17.1406	-11.7353	1	09-10-13	15:51:10
123619	17.1408	-11.7375	2	09-10-13	16:59:32
123619	17.1806	-11.8731	2	11-10-13	21:21:39
123619	17.1797	-11.8756	B	11-10-13	21:40:26
123619	17.1803	-11.8731	1	11-10-13	22:28:54
123619	17.1811	-11.8761	B	11-10-13	23:04:12
123619	17.1822	-11.8608	2	12-10-13	1:49:15
123619	17.1817	-11.8500	3	14-10-13	3:06:27
123619	17.1797	-11.8422	2	14-10-13	5:20:34
123619	17.1808	-11.8503	3	14-10-13	5:28:37
123619	17.1842	-11.8447	3	14-10-13	9:30:57
123619	17.1864	-11.8364	1	14-10-13	10:16:00
123619	17.1733	-11.8372	1	16-10-13	9:37:24
123619	17.1797	-11.8503	B	16-10-13	10:30:51
123619	17.1803	-11.8481	3	16-10-13	10:50:46
123619	17.1839	-11.8506	2	16-10-13	11:14:29
123619	17.1872	-11.8464	2	18-10-13	15:20:58
123619	17.1839	-11.8442	A	18-10-13	15:52:41
123619	17.1847	-11.8444	2	18-10-13	16:40:18
123619	17.1842	-11.8469	2	18-10-13	17:34:19
123619	17.1897	-11.8475	B	18-10-13	17:40:29
123619	17.1842	-11.8425	3	18-10-13	18:25:36
123619	17.1822	-11.8439	3	18-10-13	19:17:53
123619	17.1847	-11.8392	B	18-10-13	21:37:28
123619	17.1831	-11.8317	1	18-10-13	21:43:04
123619	17.1825	-11.8633	B	20-10-13	21:16:25
123619	17.1750	-11.8453	B	20-10-13	21:57:15
123619	17.1747	-11.8461	3	20-10-13	22:44:14
123619	17.1817	-11.8531	2	20-10-13	22:58:40
123619	17.1719	-11.8542	2	21-10-13	1:49:01
123619	17.1503	-11.8542	3	23-10-13	3:06:22
123619	17.1506	-11.8572	2	23-10-13	3:45:45
123619	17.1489	-11.8533	3	23-10-13	5:10:40
123619	17.1489	-11.8550	3	23-10-13	5:20:31
123619	17.1478	-11.8567	2	23-10-13	5:56:55
123619	17.1531	-11.8567	3	23-10-13	6:51:52
123619	17.1661	-11.8583	1	23-10-13	7:39:25
123619	17.1658	-11.8600	B	23-10-13	8:52:49
123619	17.1417	-11.8547	3	23-10-13	9:22:28
123619	17.1469	-11.8547	B	23-10-13	9:43:30
123619	17.1419	-11.8453	1	23-10-13	10:30:34
123619	17.1425	-11.8450	A	23-10-13	11:01:58
123619	17.0725	-11.9289	A	25-10-13	9:02:50
123619	17.1567	-11.8483	3	25-10-13	9:50:13
123619	17.1572	-11.8528	3	25-10-13	10:42:39
123619	17.1572	-11.8528	B	25-10-13	10:51:03
123619	17.1547	-11.8497	A	25-10-13	11:27:41
123619	17.1547	-11.8583	A	25-10-13	14:08:30
123619	17.1572	-11.8528	0	25-10-13	16:15:59
123619	17.1600	-11.8464	2	25-10-13	17:08:56
123619	17.2797	-11.8986	B	27-10-13	23:38:50
123619	17.1556	-11.8556	2	28-10-13	2:12:06
123619	17.1461	-11.8497	A	28-10-13	2:48:03
123619	17.1656	-11.8458	1	28-10-13	3:51:43
123619	17.1544	-11.8481	3	28-10-13	4:24:12
123619	17.1547	-11.8447	3	28-10-13	4:45:52
123619	17.1583	-11.8522	A	28-10-13	6:07:02
123619	17.1561	-11.8489	3	28-10-13	6:25:57
123619	17.1544	-11.8433	0	28-10-13	6:39:36
123619	17.1442	-11.8411	B	28-10-13	8:21:03
123619	17.1519	-11.8650	A	30-10-13	5:36:56
123619	17.1583	-11.8519	3	30-10-13	5:43:13
123619	17.1556	-11.8547	3	30-10-13	5:43:41
123619	17.1553	-11.8517	2	30-10-13	7:17:33
123619	17.1556	-11.8525	B	30-10-13	7:20:50
123619	17.1589	-11.8519	2	30-10-13	9:34:41
123619	17.1564	-11.8567	3	30-10-13	9:45:08
123619	17.1542	-11.8278	A	30-10-13	10:37:19
123619	17.1525	-11.8558	3	30-10-13	11:19:07
123619	17.1403	-11.8858	1	30-10-13	11:29:35
123619	17.1369	-11.8903	B	30-10-13	13:12:02
123619	17.1472	-11.8683	2	01-11-13	14:24:58
123619	17.1506	-11.8481	3	01-11-13	16:38:33
123619	17.1561	-11.8339	1	01-11-13	17:38:11
123619	17.1575	-11.8614	1	01-11-13	18:38:33
123619	17.1603	-11.8644	B	01-11-13	19:21:38
123619	17.1633	-11.8522	B	01-11-13	20:23:03
123619	17.1564	-11.8472	2	03-11-13	18:31:48
123619	17.1519	-11.8433	3	03-11-13	19:15:57
123619	17.1842	-11.8486	B	03-11-13	21:11:55
123619	17.1517	-11.8861	1	03-11-13	21:50:57
123619	17.1514	-11.8892	B	03-11-13	22:14:00
123619	17.1594	-11.8514	2	03-11-13	22:55:10
123619	17.1569	-11.8567	2	06-11-13	2:14:51
123619	17.1603	-11.8469	B	06-11-13	3:54:46
123619	17.1550	-11.8525	3	06-11-13	4:24:27
123619	17.1553	-11.8511	B	06-11-13	4:35:00
123619	17.1417	-11.8400	1	06-11-13	9:01:14
123619	17.1664	-11.9544	B	08-11-13	6:58:37
123619	17.1583	-11.8564	1	08-11-13	7:36:34
123619	17.1872	-11.8522	2	08-11-13	9:28:09
123619	17.1769	-11.8589	1	08-11-13	9:58:29
123619	17.1781	-11.8383	B	08-11-13	11:12:48
123619	17.1814	-11.8453	3	08-11-13	11:38:30
123619	17.1822	-11.8178	A	08-11-13	14:50:40
123619	17.2033	-11.8589	0	08-11-13	15:24:08
123619	17.1492	-11.8453	1	10-11-13	14:27:21
123619	17.1508	-11.8553	2	10-11-13	16:38:42
123619	17.1450	-11.8686	0	10-11-13	17:19:46
123619	17.1489	-11.8631	1	10-11-13	17:25:29
123619	17.1600	-11.8789	1	10-11-13	18:56:58
123619	17.1694	-11.8542	1	10-11-13	19:01:43
123619	17.1603	-11.8756	B	10-11-13	20:35:33
123619	17.1558	-11.8489	2	12-11-13	19:32:12
123619	17.1544	-11.8492	1	12-11-13	21:26:09
123619	17.1539	-11.8425	2	12-11-13	21:41:44
123619	17.1542	-11.8617	B	12-11-13	22:19:59
123619	17.1514	-11.8456	1	12-11-13	23:09:09
123619	17.2828	-11.7425	2	15-11-13	2:17:37
123619	17.2969	-11.7272	0	15-11-13	4:01:20
123619	17.2836	-11.7367	3	15-11-13	4:26:48
123619	17.2831	-11.7386	2	15-11-13	5:45:09
123619	17.2789	-11.7358	A	15-11-13	6:10:11
123619	17.2808	-11.7375	2	15-11-13	7:14:59
123619	17.2781	-11.7297	B	15-11-13	7:29:12
123619	17.2800	-11.7444	A	15-11-13	9:13:01
123619	17.2822	-11.7475	3	15-11-13	9:13:01
123619	17.2800	-11.7381	1	15-11-13	9:41:11
123619	17.2794	-11.7400	B	15-11-13	10:13:25
123619	17.2819	-11.7283	2	17-11-13	7:53:07
123619	17.2931	-11.7136	2	17-11-13	9:18:41
123619	17.3022	-11.7164	B	17-11-13	9:27:15
123619	17.3006	-11.7308	2	17-11-13	10:12:03
123619	17.2950	-11.7289	3	17-11-13	10:59:11
123619	17.2794	-11.7278	B	17-11-13	11:12:21
123619	17.2781	-11.7156	B	17-11-13	11:55:26
123619	17.2867	-11.7178	B	17-11-13	13:17:28
123619	17.2975	-11.7219	3	17-11-13	14:55:01
123619	17.2994	-11.7211	B	17-11-13	15:18:10
123619	17.2942	-11.7286	1	19-11-13	14:36:18
123619	17.2936	-11.7164	2	19-11-13	16:38:31
123619	17.2925	-11.7436	0	19-11-13	16:56:35
123619	17.3014	-11.7247	A	19-11-13	17:33:39
123619	17.2856	-11.7289	3	19-11-13	18:41:05
123619	17.2867	-11.7253	3	19-11-13	19:13:17
123619	17.2511	-11.7594	B	21-11-13	21:48:00
123619	17.2514	-11.7203	B	21-11-13	22:35:05
123619	17.2517	-11.7272	B	21-11-13	23:05:21
123619	17.2636	-11.7350	0	21-11-13	23:21:09
123619	17.2486	-11.7181	2	22-11-13	2:42:14
123619	17.2503	-11.7325	3	24-11-13	2:19:57
123619	17.2442	-11.7247	A	24-11-13	4:00:26
123619	17.2503	-11.7314	3	24-11-13	4:24:13
123619	17.2494	-11.7306	3	24-11-13	5:24:18
123619	17.2500	-11.7319	2	24-11-13	5:59:55
123619	17.2511	-11.7317	A	24-11-13	6:04:57
123619	17.2519	-11.7325	B	24-11-13	7:09:09
123619	17.2511	-11.7258	2	24-11-13	7:35:30
123619	17.2567	-11.7103	A	24-11-13	9:30:58
123619	17.2494	-11.7331	2	24-11-13	9:35:27
123619	17.2481	-11.7289	2	24-11-13	10:24:10
123619	17.2439	-11.7267	A	26-11-13	9:11:19
123619	17.2444	-11.7153	2	26-11-13	10:28:12
123619	17.2433	-11.7356	3	26-11-13	10:46:23
123619	17.2447	-11.7358	B	26-11-13	11:18:04
123619	17.2725	-11.8250	B	26-11-13	12:09:13
123619	17.2486	-11.8169	B	26-11-13	13:20:51
123619	17.2539	-11.7272	A	26-11-13	14:57:26
123619	17.2578	-11.7281	B	26-11-13	15:51:24
123619	17.2592	-11.7214	B	26-11-13	17:01:02
123619	17.2475	-11.7094	B	28-11-13	16:35:07
123619	17.2467	-11.7233	2	28-11-13	16:36:19
123619	17.2506	-11.7247	2	28-11-13	17:51:32
123619	17.2467	-11.7228	3	28-11-13	18:16:20
123619	17.2469	-11.7203	3	28-11-13	19:29:41
123619	17.2503	-11.7169	2	28-11-13	21:39:25
123619	17.2517	-11.7397	B	30-11-13	21:17:41
123619	17.2458	-11.7275	2	30-11-13	21:54:19
123619	17.2467	-11.7233	B	30-11-13	22:48:25
123619	17.2497	-11.7222	2	30-11-13	22:56:26
123619	17.2692	-11.7469	B	30-11-13	23:36:57
123619	17.2967	-11.7619	A	01-12-13	1:04:15
123619	17.2458	-11.7519	1	03-12-13	4:03:36
123619	17.2486	-11.7244	3	03-12-13	4:27:37
123619	17.2478	-11.7228	3	03-12-13	5:05:56
123619	17.2514	-11.7303	B	03-12-13	6:05:44
123619	17.2456	-11.7292	A	03-12-13	6:09:14
123619	17.2503	-11.7239	3	03-12-13	6:46:45
123619	17.2433	-11.7303	3	03-12-13	7:50:26
123619	17.2503	-11.7272	3	03-12-13	9:27:11
123619	17.2483	-11.7256	3	03-12-13	9:44:00
123619	17.2458	-11.7181	2	03-12-13	10:38:14
123619	17.2419	-11.7172	2	03-12-13	11:06:05
123619	17.2397	-11.7094	2	03-12-13	11:20:00
123619	17.2481	-11.7178	3	05-12-13	10:41:36
123619	17.2461	-11.7200	3	05-12-13	10:41:36
123619	17.2528	-11.7153	1	05-12-13	13:16:59
123619	17.2483	-11.7264	2	05-12-13	14:59:55
123619	17.2486	-11.7264	B	05-12-13	15:16:46
123619	17.2325	-11.7097	0	05-12-13	16:59:32
123619	17.2408	-11.7092	A	05-12-13	17:03:29
123619	17.2528	-11.7319	2	07-12-13	16:37:39
123619	17.2533	-11.7281	2	07-12-13	17:55:43
123619	17.2428	-11.7297	3	07-12-13	18:11:42
123619	17.2481	-11.7247	3	07-12-13	19:52:03
123619	17.2497	-11.7228	B	07-12-13	21:09:04
123619	17.2511	-11.7244	B	07-12-13	21:30:19
123619	17.2469	-11.7258	B	07-12-13	22:04:45
123619	17.2497	-11.7242	3	07-12-13	22:52:31
123619	17.2581	-11.7125	B	07-12-13	23:10:53
123619	17.2653	-11.7150	B	09-12-13	22:49:10
123619	17.2619	-11.7169	B	09-12-13	23:09:24
123619	17.2433	-11.7281	B	10-12-13	1:13:53
123619	17.2467	-11.7203	2	10-12-13	2:46:11
123619	17.2478	-11.7217	B	10-12-13	3:12:21
123619	17.2389	-11.7342	0	10-12-13	4:31:50
123619	17.2461	-11.7233	3	10-12-13	4:44:22
123619	17.2464	-11.7242	3	10-12-13	5:37:33
123619	17.2511	-11.7275	3	12-12-13	6:25:34
123619	17.2458	-11.7256	A	12-12-13	6:25:45
123619	17.2611	-11.7114	A	12-12-13	8:07:35
123619	17.2428	-11.7167	1	12-12-13	9:12:44
123619	17.2597	-11.7244	2	12-12-13	9:52:51
123619	17.2511	-11.7353	A	12-12-13	10:53:24
123619	17.2506	-11.7267	3	12-12-13	10:58:45
123619	17.2419	-11.7256	2	12-12-13	11:34:00
123619	17.2489	-11.7028	3	12-12-13	13:49:19
123619	17.2503	-11.7253	3	14-12-13	10:53:27
123619	17.2675	-11.7325	A	14-12-13	13:28:07
123619	17.2503	-11.7194	3	14-12-13	15:05:08
123619	17.2464	-11.7225	1	14-12-13	16:47:34
123619	17.2531	-11.7219	A	14-12-13	16:59:09
123619	17.2469	-11.7197	B	14-12-13	17:50:56
123619	17.2511	-11.7236	2	14-12-13	18:26:35
123619	17.2494	-11.7222	2	14-12-13	19:31:06
123619	17.2506	-11.7214	0	16-12-13	17:36:00
123619	17.2481	-11.7256	2	16-12-13	18:29:41
123619	17.2517	-11.7250	B	16-12-13	19:20:02
123619	17.2478	-11.7206	2	16-12-13	20:02:20
123619	17.2497	-11.7172	1	16-12-13	21:18:08
123619	17.2478	-11.7189	2	16-12-13	21:22:30
123619	17.2561	-11.7231	2	19-12-13	1:12:19
123619	17.2486	-11.7250	2	19-12-13	2:48:46
123619	17.2492	-11.7247	B	19-12-13	3:13:24
123619	17.2444	-11.7289	1	21-12-13	6:45:59
123619	17.2506	-11.7264	B	21-12-13	7:47:22
123619	17.2522	-11.7047	A	21-12-13	9:03:16
123619	17.2503	-11.7333	2	21-12-13	10:07:20
123619	17.2461	-11.7200	3	21-12-13	10:47:27
123619	17.2669	-11.7325	1	23-12-13	15:08:54
123619	17.2661	-11.7311	B	23-12-13	15:24:42
123619	17.2625	-11.7292	B	23-12-13	16:24:27
123619	17.2606	-11.7294	1	25-12-13	20:23:31
123619	17.2483	-11.7183	1	25-12-13	21:10:08
123619	17.2456	-11.7228	A	25-12-13	21:36:06
123619	17.2514	-11.7225	A	25-12-13	22:56:16
123619	17.2506	-11.7172	3	29-12-13	15:53:33
123619	17.2483	-11.7211	A	29-12-13	17:16:22
123619	17.2506	-11.7233	A	29-12-13	18:16:20
123619	17.2556	-11.6231	0	31-12-13	22:09:31
123619	17.2458	-11.6689	2	31-12-13	22:54:34
123619	17.2556	-11.6231	0	31-12-13	23:09:31
123619	17.2458	-11.6689	2	31-12-13	23:54:34
123619	17.2506	-11.7211	2	03-01-14	5:19:23
123619	17.2514	-11.7211	A	03-01-14	5:44:31
123619	17.2506	-11.7211	2	03-01-14	6:19:23
123619	17.2414	-11.7389	0	03-01-14	6:33:04
123619	17.2483	-11.7242	3	03-01-14	6:44:31
123619	17.2414	-11.7389	0	03-01-14	7:33:04
123619	17.2519	-11.7269	2	03-01-14	11:39:19
123619	17.2497	-11.7269	A	05-01-14	12:01:48
123619	17.2517	-11.7197	2	05-01-14	12:04:12
123619	17.2442	-11.7264	1	05-01-14	12:36:52
123619	17.2428	-11.7228	B	07-01-14	18:32:29
123619	17.2478	-11.7217	3	07-01-14	19:31:56
123619	17.2492	-11.7217	2	07-01-14	19:41:32
123619	17.2461	-11.7278	A	12-01-14	7:53:03
123619	17.2492	-11.7319	B	12-01-14	8:07:17
123619	17.2464	-11.7208	1	14-01-14	14:27:44
123619	17.2464	-11.7208	1	14-01-14	15:27:44
123619	17.2206	-11.7425	A	16-01-14	20:32:29
123619	17.2206	-11.7425	A	16-01-14	21:32:29
123619	17.2217	-11.7461	B	16-01-14	21:43:11
123619	17.2461	-11.7253	2	16-01-14	21:50:15
123619	17.2475	-11.7194	3	16-01-14	22:20:58
123619	17.2217	-11.7461	B	16-01-14	22:43:11
123619	17.2461	-11.7253	2	16-01-14	22:50:15
123619	17.2475	-11.7194	3	16-01-14	23:20:58
123619	17.2494	-11.7164	B	16-01-14	23:29:00
123619	17.2494	-11.7164	B	17-01-14	0:29:00
123619	17.2469	-11.7253	3	19-01-14	2:17:52
123619	17.2469	-11.7253	3	19-01-14	3:17:52
123619	17.2297	-11.7003	0	19-01-14	3:53:33
123619	17.2461	-11.7197	A	19-01-14	4:08:09
123619	17.2461	-11.7200	B	19-01-14	4:18:19
123619	17.2297	-11.7003	0	19-01-14	4:53:33
123619	17.2461	-11.7197	A	19-01-14	5:08:09
123619	17.2461	-11.7200	B	19-01-14	5:18:19
123619	17.2467	-11.7303	3	19-01-14	10:10:05
123619	17.2467	-11.7303	3	19-01-14	11:10:05
123619	17.2333	-11.7414	1	21-01-14	9:27:07
123619	17.2311	-11.7406	1	21-01-14	9:27:51
123619	17.2503	-11.7381	A	21-01-14	10:25:18
123619	17.2711	-11.7236	1	21-01-14	11:08:27
123619	17.2647	-11.7275	1	21-01-14	11:09:05
123619	17.2475	-11.7269	1	23-01-14	16:11:01
123619	17.2475	-11.7286	1	23-01-14	17:03:24
123619	17.2286	-11.7250	A	23-01-14	17:58:54
123619	17.2386	-11.7286	1	23-01-14	18:30:44
123619	17.2453	-11.7264	2	23-01-14	18:51:25
123619	17.2469	-11.7203	2	25-01-14	21:33:30
123619	17.2675	-11.7378	A	25-01-14	21:48:22
123619	17.2481	-11.7231	A	25-01-14	22:35:39
123619	17.2431	-11.7192	B	25-01-14	23:19:07
123619	17.2475	-11.7272	3	28-01-14	3:59:52
123619	17.2461	-11.7222	2	28-01-14	4:07:39
123619	17.2483	-11.7269	B	28-01-14	5:34:58
123619	17.2447	-11.7222	3	28-01-14	5:43:01
123619	17.2492	-11.7161	1	28-01-14	9:44:53
123619	17.2467	-11.7200	2	30-01-14	11:00:25
123619	17.2611	-11.7372	2	30-01-14	11:18:58
123619	17.2547	-11.7367	B	30-01-14	13:10:40
123619	17.2650	-11.6433	0	30-01-14	16:34:22
123619	17.2492	-11.7281	2	01-02-14	18:30:40
123619	17.2442	-11.7219	3	01-02-14	18:52:27
123619	17.2519	-11.7253	A	03-02-14	23:06:36
123619	17.2469	-11.7242	3	06-02-14	5:17:42
123619	17.2444	-11.7211	3	06-02-14	5:45:23
123619	17.2478	-11.7192	3	06-02-14	6:54:26
123619	17.2461	-11.7172	1	06-02-14	7:07:30
123619	17.2636	-11.7164	0	11-02-14	23:10:12
123619	17.3772	-11.6908	A	11-02-14	23:27:15
123619	17.2636	-11.7164	0	12-02-14	0:10:12
123619	17.3772	-11.6908	A	12-02-14	0:27:15
123619	17.2450	-11.7228	2	14-02-14	5:54:55
123619	17.2464	-11.7219	2	14-02-14	6:14:38
123619	17.2467	-11.7269	2	14-02-14	6:22:23
123619	17.2450	-11.7228	2	14-02-14	6:54:55
123619	17.2464	-11.7219	2	14-02-14	7:14:38
123619	17.2464	-11.7181	B	14-02-14	11:25:01
123619	17.2486	-11.7197	2	16-02-14	15:11:05
123619	17.2486	-11.7197	2	16-02-14	16:11:05
123619	17.2472	-11.7294	1	18-02-14	21:39:49
123619	17.2492	-11.7267	A	18-02-14	22:39:47
123619	17.2472	-11.7294	1	18-02-14	22:39:49
123619	17.2494	-11.7258	B	18-02-14	23:19:31
123619	17.2492	-11.7267	A	18-02-14	23:39:47
123619	17.2494	-11.7258	B	19-02-14	0:19:31
123619	17.5314	-12.3497	0	20-02-14	22:50:31
123619	17.5208	-12.3664	3	20-02-14	22:57:35
123619	17.5344	-12.3750	0	20-02-14	23:36:21
123619	17.5314	-12.3497	0	20-02-14	23:50:31
123619	17.5208	-12.3664	3	20-02-14	23:57:35
123619	17.5344	-12.3750	0	21-02-14	0:36:21
123619	21.6642	-13.1264	1	23-02-14	4:57:19
123619	22.1447	-13.5475	B	23-02-14	5:51:54
123619	21.6642	-13.1264	1	23-02-14	5:57:19
123619	22.1447	-13.5475	B	23-02-14	6:51:54
123619	22.2381	-13.2114	0	23-02-14	10:37:08
123619	22.2381	-13.2114	0	23-02-14	11:37:08
123619	22.2039	-13.0094	A	23-02-14	13:53:23
123619	22.2039	-13.0094	A	23-02-14	14:53:23
123619	27.2475	-11.0722	1	25-02-14	10:39:38
123619	27.2433	-11.0681	1	25-02-14	10:41:26
123619	27.2408	-11.0756	B	25-02-14	11:32:31
123619	27.2475	-11.0722	1	25-02-14	11:39:38
123619	27.2433	-11.0681	1	25-02-14	11:41:26
123619	27.2408	-11.0756	B	25-02-14	12:32:31
123619	27.2367	-11.0533	3	25-02-14	13:35:54
123619	27.2367	-11.0533	3	25-02-14	14:35:54
123619	27.2183	-11.0542	B	25-02-14	15:04:37
123619	27.2275	-11.0425	2	25-02-14	15:19:09
123619	27.2183	-11.0542	B	25-02-14	16:04:37
123619	27.2275	-11.0425	2	25-02-14	16:19:09
123619	27.2325	-11.0508	3	25-02-14	16:55:48
123619	27.2311	-11.0558	3	25-02-14	17:03:20
123619	27.2325	-11.0508	3	25-02-14	17:55:48
123619	27.2472	-11.0567	1	25-02-14	17:57:11
123619	27.2311	-11.0558	3	25-02-14	18:03:20
123619	27.2331	-11.0583	1	25-02-14	18:39:29
123619	27.2472	-11.0567	1	25-02-14	18:57:11
123619	27.2353	-11.0583	2	25-02-14	19:29:10
123619	27.2331	-11.0583	1	25-02-14	19:39:29
123619	27.2353	-11.0583	2	25-02-14	20:29:10
123619	31.1606	-9.6269	2	27-02-14	17:51:23
123619	31.1533	-9.6478	3	27-02-14	18:28:53
123619	31.1606	-9.6269	2	27-02-14	18:51:23
123619	31.1533	-9.6478	3	27-02-14	19:28:53
123619	31.1853	-9.6694	B	27-02-14	19:36:57
123619	31.2008	-9.7664	0	27-02-14	20:08:39
123619	31.1853	-9.6694	B	27-02-14	20:36:57
123619	31.2008	-9.7664	0	27-02-14	21:08:39
123619	31.3575	-9.7919	1	27-02-14	21:37:01
123619	31.4733	-9.6442	A	27-02-14	22:12:07
123619	31.3575	-9.7919	1	27-02-14	22:37:01
123619	31.5553	-9.5708	0	27-02-14	22:59:29
123619	31.4733	-9.6442	A	27-02-14	23:12:07
123619	31.6139	-9.5711	0	27-02-14	23:18:40
123619	31.5553	-9.5708	0	27-02-14	23:59:29
123619	31.6139	-9.5711	0	28-02-14	0:18:40
123619	31.7517	-9.6142	0	28-02-14	1:42:27
123619	31.7517	-9.6142	0	28-02-14	2:42:27
123619	31.9008	-9.3806	1	01-03-14	22:16:41
123619	31.8975	-9.3803	B	01-03-14	22:55:50
123619	31.9008	-9.3806	1	01-03-14	23:16:41
123619	31.8975	-9.3803	B	01-03-14	23:55:50
123619	31.9031	-9.3719	B	02-03-14	1:13:33
123619	31.9031	-9.3719	B	02-03-14	2:13:33
123619	31.8950	-9.3756	3	02-03-14	2:56:19
123619	31.8950	-9.3756	3	02-03-14	3:56:19
123619	31.8981	-9.3883	3	02-03-14	4:31:08
123619	31.9025	-9.3822	B	02-03-14	4:39:58
123619	31.8964	-9.3872	3	02-03-14	5:21:42
123619	31.8981	-9.3883	3	02-03-14	5:31:08
123619	31.9025	-9.3822	B	02-03-14	5:39:58
123619	31.9172	-9.3739	B	02-03-14	6:10:48
123619	31.8969	-9.3872	2	02-03-14	6:18:51
123619	31.8964	-9.3872	3	02-03-14	6:21:42
123619	31.9047	-9.3894	2	02-03-14	7:02:27
123619	31.9172	-9.3739	B	02-03-14	7:10:48
123619	31.8969	-9.3872	2	02-03-14	7:18:51
123619	31.9047	-9.3894	2	02-03-14	8:02:27
123619	31.8975	-9.3853	1	04-03-14	4:13:55
123619	31.8983	-9.3853	B	04-03-14	4:15:17
123619	31.8975	-9.3853	1	04-03-14	5:13:55
123619	31.8983	-9.3853	B	04-03-14	5:15:17
123619	31.9081	-9.3803	B	04-03-14	5:21:00
123619	31.8958	-9.3847	3	04-03-14	5:48:26
123619	31.8983	-9.3858	3	04-03-14	6:11:00
123619	31.9081	-9.3803	B	04-03-14	6:21:00
123619	31.8958	-9.3847	3	04-03-14	6:48:26
123619	31.9019	-9.3994	3	04-03-14	6:55:00
123619	31.8983	-9.3858	3	04-03-14	7:11:00
123619	31.9019	-9.3994	3	04-03-14	7:55:00
123619	31.9008	-9.4014	B	04-03-14	7:56:15
123619	31.9008	-9.4014	B	04-03-14	8:56:15
123619	31.9069	-9.3911	B	04-03-14	9:15:19
123619	31.8958	-9.3789	2	04-03-14	9:56:15
123619	31.9069	-9.3911	B	04-03-14	10:15:19
123619	31.8925	-9.3567	2	04-03-14	10:55:04
123619	31.8925	-9.3569	B	04-03-14	10:55:38
123619	31.8958	-9.3789	2	04-03-14	10:56:15
123619	31.8456	-9.3733	1	04-03-14	11:34:58
123619	31.8925	-9.3567	2	04-03-14	11:55:04
123619	31.8925	-9.3569	B	04-03-14	11:55:38
123619	31.8456	-9.3733	1	04-03-14	12:34:58
123619	31.8906	-9.3642	1	06-03-14	7:32:03
123619	31.8906	-9.3642	1	06-03-14	8:32:03
123619	31.9225	-9.3525	A	06-03-14	8:50:26
123619	31.9356	-9.3592	B	06-03-14	9:14:45
123619	31.9225	-9.3525	A	06-03-14	9:50:26
123619	31.9731	-9.3572	0	06-03-14	10:03:45
123619	31.9356	-9.3592	B	06-03-14	10:14:45
123619	31.9406	-9.3072	0	06-03-14	10:30:16
123619	31.9419	-9.3494	3	06-03-14	10:55:05
123619	31.9731	-9.3572	0	06-03-14	11:03:45
123619	31.9406	-9.3072	0	06-03-14	11:30:16
123619	31.9419	-9.3494	3	06-03-14	11:55:05
123619	31.9728	-9.3369	2	06-03-14	12:09:04
123619	31.9839	-9.3311	B	06-03-14	12:34:05
123619	31.9728	-9.3369	2	06-03-14	13:09:04
123619	31.9839	-9.3311	B	06-03-14	13:34:05
123619	31.9825	-9.3417	1	06-03-14	13:37:22
123619	31.9825	-9.3417	1	06-03-14	14:37:22
123619	32.0106	-9.3297	A	06-03-14	15:08:24
123619	32.0053	-9.3058	1	06-03-14	15:17:44
123619	32.0106	-9.3297	A	06-03-14	16:08:24
123619	32.0053	-9.3058	1	06-03-14	16:17:44
123619	32.0194	-9.3011	A	06-03-14	16:38:17
123619	32.0194	-9.3011	A	06-03-14	17:38:17
123619	31.9967	-9.3011	A	08-03-14	13:14:42
123619	31.9967	-9.3011	A	08-03-14	14:14:42
123619	32.0347	-9.3214	B	08-03-14	14:44:31
123619	31.9958	-9.3017	2	08-03-14	14:55:23
123619	32.0347	-9.3214	B	08-03-14	15:44:31
123619	32.0150	-9.3106	B	08-03-14	15:47:47
123619	31.9958	-9.3017	2	08-03-14	15:55:23
123619	31.9906	-9.2997	3	08-03-14	16:30:42
123619	32.0150	-9.3106	B	08-03-14	16:47:47
123619	31.9939	-9.2956	1	08-03-14	17:30:33
123619	31.9906	-9.2997	3	08-03-14	17:30:42
123619	31.9989	-9.2961	B	08-03-14	18:08:27
123619	31.9939	-9.2956	1	08-03-14	18:30:33
123619	31.9939	-9.3119	2	08-03-14	18:44:09
123619	31.9989	-9.2961	B	08-03-14	19:08:27
123619	31.9939	-9.3119	2	08-03-14	19:44:09
123619	32.0011	-9.3231	B	08-03-14	19:50:42
123619	32.0011	-9.3231	B	08-03-14	20:50:42
123619	31.9919	-9.3133	2	08-03-14	21:26:25
123619	31.9906	-9.3100	3	08-03-14	21:30:35
123619	31.9919	-9.3133	2	08-03-14	22:26:25
123619	31.9906	-9.3100	3	08-03-14	22:30:35
123619	31.9686	-9.2919	1	10-03-14	18:22:58
123619	31.9903	-9.3072	3	10-03-14	19:22:24
123619	31.9686	-9.2919	1	10-03-14	19:22:58
123619	31.9903	-9.3072	3	10-03-14	20:22:24
123619	32.0347	-9.3244	B	10-03-14	20:49:29
123619	31.9697	-9.2572	0	10-03-14	20:58:18
123619	32.0011	-9.3181	A	10-03-14	21:00:35
123619	32.0122	-9.3244	B	10-03-14	21:42:07
123619	32.0347	-9.3244	B	10-03-14	21:49:29
123619	31.9697	-9.2572	0	10-03-14	21:58:18
123619	32.0011	-9.3181	A	10-03-14	22:00:35
123619	32.0028	-9.2944	1	10-03-14	22:31:12
123619	32.0122	-9.3244	B	10-03-14	22:42:07
123619	32.0189	-9.2778	1	10-03-14	22:42:39
123619	32.0028	-9.2944	1	10-03-14	23:31:12
123619	32.0189	-9.2778	1	10-03-14	23:42:39
123619	31.9911	-9.2992	2	11-03-14	2:59:59
123619	31.9911	-9.2992	2	11-03-14	3:59:59
123619	31.9939	-9.3139	2	13-03-14	2:36:39
123619	31.9939	-9.3139	2	13-03-14	3:36:39
123619	31.9939	-9.3039	2	13-03-14	4:16:36
123619	31.9939	-9.3039	2	13-03-14	5:16:36
123619	31.9933	-9.3081	3	13-03-14	5:33:52
123619	31.9903	-9.3061	3	13-03-14	5:48:33
123619	31.9936	-9.3125	3	13-03-14	5:51:20
123619	31.9933	-9.3081	3	13-03-14	6:33:52
123619	31.9903	-9.3061	3	13-03-14	6:48:33
123619	31.9936	-9.3125	3	13-03-14	6:51:20
123619	31.9975	-9.3100	3	13-03-14	7:13:02
123619	31.9772	-9.2986	A	13-03-14	7:31:24
123619	31.9975	-9.3100	3	13-03-14	8:13:02
123619	31.9772	-9.2986	A	13-03-14	8:31:24
123619	31.9731	-9.2897	B	15-03-14	5:02:32
123619	31.9906	-9.2969	2	15-03-14	5:28:59
123619	31.9731	-9.2897	B	15-03-14	6:02:32
123619	31.9922	-9.3083	3	15-03-14	6:10:28
123619	31.9906	-9.2969	2	15-03-14	6:28:59
123619	31.9922	-9.3081	3	15-03-14	6:42:52
123619	32.0117	-9.1797	B	15-03-14	7:09:36
123619	31.9922	-9.3083	3	15-03-14	7:10:28
123619	31.9922	-9.3081	3	15-03-14	7:42:52
123619	32.0117	-9.1797	B	15-03-14	8:09:36
123619	31.8942	-9.3592	0	15-03-14	9:28:24
123619	31.9919	-9.3083	1	15-03-14	10:18:24
123619	31.9931	-9.3092	B	15-03-14	10:24:33
123619	31.8942	-9.3592	0	15-03-14	10:28:24
123619	31.9725	-9.2467	0	15-03-14	11:06:21
123619	31.9919	-9.3083	1	15-03-14	11:18:24
123619	31.9931	-9.3092	B	15-03-14	11:24:33
123619	31.9831	-9.2953	1	15-03-14	11:57:07
123619	31.9725	-9.2467	0	15-03-14	12:06:21
123619	31.9831	-9.2953	1	15-03-14	12:57:07
123619	31.9964	-9.3014	3	15-03-14	13:40:23
123619	31.9964	-9.3014	3	15-03-14	14:40:23
123619	#VALUE!	-171.1458	Z	17-03-14	10:25:57
123619	36.3228	-5.6731	B	17-03-14	11:25:04
123619	#VALUE!	-171.1458	Z	17-03-14	11:25:57
123619	36.2983	-5.5686	1	17-03-14	11:33:33
123619	36.2764	-5.5872	1	17-03-14	12:04:39
123619	36.3228	-5.6731	B	17-03-14	12:25:04
123619	36.2983	-5.5686	1	17-03-14	12:33:33
123619	36.2764	-5.5872	1	17-03-14	13:04:39
123619	36.2989	-5.5617	1	17-03-14	13:18:59
123619	36.2989	-5.5617	1	17-03-14	14:18:59
123619	36.3283	-5.5800	B	17-03-14	14:46:14
123619	36.2831	-5.5933	1	17-03-14	15:01:33
123619	36.2775	-5.6033	A	17-03-14	15:31:15
123619	36.3283	-5.5800	B	17-03-14	15:46:14
123619	36.2831	-5.5933	1	17-03-14	16:01:33
123619	36.2781	-5.5925	3	17-03-14	16:29:42
123619	36.2775	-5.6033	A	17-03-14	16:31:15
123619	36.2764	-5.5953	2	17-03-14	17:12:06
123619	36.2733	-5.6031	A	17-03-14	17:19:28
123619	36.2781	-5.5925	3	17-03-14	17:29:42
123619	36.2764	-5.5953	2	17-03-14	18:12:06
123619	36.2733	-5.6031	A	17-03-14	18:19:28
123619	36.2844	-5.5967	0	17-03-14	18:54:11
123619	36.2731	-5.5858	1	17-03-14	18:59:57
123619	36.2844	-5.5967	0	17-03-14	19:54:11
123619	36.2731	-5.5858	1	17-03-14	19:59:57
123619	37.2603	-3.0281	1	19-03-14	16:07:32
123619	37.2581	-3.0192	1	19-03-14	16:23:13
123619	37.2603	-3.0281	1	19-03-14	17:07:32
123619	37.2581	-3.0192	1	19-03-14	17:23:13
123619	37.2903	-3.1186	0	19-03-14	17:48:59
123619	37.2592	-2.9967	1	19-03-14	18:01:51
123619	37.2733	-3.0408	1	19-03-14	18:05:30
123619	37.2903	-3.1186	0	19-03-14	18:48:59
123619	37.2592	-2.9967	1	19-03-14	19:01:51
123619	37.2733	-3.0408	1	19-03-14	19:05:30
123619	37.2892	-3.0475	B	19-03-14	19:14:00
123619	37.2742	-3.0017	2	19-03-14	19:35:41
123619	37.2892	-3.0475	B	19-03-14	20:14:00
123619	37.2775	-3.0172	B	19-03-14	20:21:07
123619	37.2742	-3.0017	2	19-03-14	20:35:41
123619	37.2736	-3.0039	3	19-03-14	20:51:17
123619	37.2753	-3.0114	1	19-03-14	21:02:43
123619	37.2775	-3.0172	B	19-03-14	21:21:07
123619	37.2736	-3.0039	3	19-03-14	21:51:17
123619	37.2731	-2.9911	A	19-03-14	21:54:25
123619	37.2753	-3.0114	1	19-03-14	22:02:43
123619	37.3189	-2.9886	0	19-03-14	22:32:41
123619	37.2889	-2.9956	1	19-03-14	22:42:07
123619	37.2731	-2.9911	A	19-03-14	22:54:25
123619	37.3189	-2.9886	0	19-03-14	23:32:41
123619	37.2889	-2.9956	1	19-03-14	23:42:07
123619	37.2769	-3.0206	0	21-03-14	21:17:59
123619	37.2833	-3.0072	2	21-03-14	21:58:07
123619	37.2822	-2.9997	2	21-03-14	22:09:30
123619	37.2769	-3.0206	0	21-03-14	22:17:59
123619	37.2833	-3.0072	2	21-03-14	22:58:07
123619	37.2822	-2.9997	2	21-03-14	23:09:30
123619	37.2772	-2.9989	2	22-03-14	2:39:46
123619	37.2772	-2.9989	2	22-03-14	3:39:46
123619	37.2878	-2.9919	B	22-03-14	3:47:17
123619	37.2789	-3.0050	3	22-03-14	4:07:02
123619	37.2761	-3.0069	A	22-03-14	4:11:47
123619	37.2764	-3.0039	B	22-03-14	4:14:51
123619	37.2878	-2.9919	B	22-03-14	4:47:17
123619	37.2789	-3.0050	3	22-03-14	5:07:02
123619	37.2761	-3.0069	A	22-03-14	5:11:47
123619	37.2764	-3.0039	B	22-03-14	5:14:51
123619	37.2797	-3.0086	2	22-03-14	5:31:19
123619	37.2808	-2.9744	0	22-03-14	5:47:53
123619	37.2822	-2.9681	B	22-03-14	5:51:35
123619	37.2797	-3.0086	2	22-03-14	6:31:19
123619	37.2808	-2.9744	0	22-03-14	6:47:53
123619	37.2822	-2.9681	B	22-03-14	6:51:35
123619	37.2675	-3.0247	2	24-03-14	2:15:15
123619	37.2675	-3.0247	2	24-03-14	3:15:15
123619	37.2667	-3.0106	1	24-03-14	3:46:01
123619	37.2592	-3.0225	2	24-03-14	3:53:17
123619	37.2594	-3.0253	A	24-03-14	4:42:55
123619	37.2667	-3.0106	1	24-03-14	4:46:01
123619	37.2622	-2.9964	2	24-03-14	4:47:29
123619	37.2592	-3.0225	2	24-03-14	4:53:17
123619	37.2653	-3.0161	3	24-03-14	5:21:46
123619	37.2594	-3.0253	A	24-03-14	5:42:55
123619	37.2622	-2.9964	2	24-03-14	5:47:29
123619	37.2686	-3.0244	2	24-03-14	6:18:17
123619	37.2653	-3.0161	3	24-03-14	6:21:46
123619	37.2653	-3.0272	1	24-03-14	6:27:18
123619	37.2686	-3.0244	2	24-03-14	7:18:17
123619	37.2653	-3.0272	1	24-03-14	7:27:18
123619	37.2592	-3.0464	B	24-03-14	7:59:32
123619	37.3269	-2.9003	0	24-03-14	8:25:20
123619	37.3331	-2.9081	B	24-03-14	8:51:46
123619	37.2592	-3.0464	B	24-03-14	8:59:32
123619	37.3269	-2.9003	0	24-03-14	9:25:20
123619	37.2306	-2.8992	0	24-03-14	9:41:45
123619	37.3331	-2.9081	B	24-03-14	9:51:46
123619	37.2364	-2.8972	0	24-03-14	10:07:29
123619	37.2050	-2.9064	B	24-03-14	10:30:07
123619	37.2306	-2.8992	0	24-03-14	10:41:45
123619	37.2364	-2.8972	0	24-03-14	11:07:29
123619	37.2050	-2.9064	B	24-03-14	11:30:07
123619	37.2500	-3.0244	1	24-03-14	16:51:46
123619	37.2428	-3.0275	B	24-03-14	17:05:29
123619	37.2625	-3.0164	2	24-03-14	17:41:56
123619	37.2500	-3.0244	1	24-03-14	17:51:46
123619	37.2428	-3.0275	B	24-03-14	18:05:29
123619	37.2572	-2.9958	0	24-03-14	18:40:10
123619	37.2625	-3.0164	2	24-03-14	18:41:56
123619	37.2650	-3.0314	A	24-03-14	19:19:11
123619	37.2572	-2.9958	0	24-03-14	19:40:10
123619	37.2611	-3.0428	B	24-03-14	19:51:44
123619	37.2708	-3.0061	0	24-03-14	20:18:17
123619	37.2650	-3.0314	A	24-03-14	20:19:11
123619	37.2581	-3.0306	B	24-03-14	20:22:37
123619	37.2611	-3.0428	B	24-03-14	20:51:44
123619	37.2642	-3.0247	1	24-03-14	20:58:23
123619	37.2708	-3.0061	0	24-03-14	21:18:17
123619	37.2581	-3.0306	B	24-03-14	21:22:37
123619	37.2667	-3.0117	3	24-03-14	21:33:08
123619	37.2800	-3.0114	A	24-03-14	21:55:21
123619	37.2642	-3.0247	1	24-03-14	21:58:23
123619	37.2667	-3.0117	3	24-03-14	22:33:08
123619	37.2831	-2.9961	1	24-03-14	22:41:07
123619	37.2800	-3.0114	A	24-03-14	22:55:21
123619	37.2831	-2.9961	1	24-03-14	23:41:07
123619	37.2825	-3.0042	1	26-03-14	22:47:45
123619	37.2825	-3.0042	1	26-03-14	23:47:45
123619	37.2667	-3.0169	3	27-03-14	1:44:18
123619	37.2667	-3.0169	3	27-03-14	2:44:18
123619	37.2664	-3.0158	2	27-03-14	3:10:00
123619	37.2658	-3.0175	3	27-03-14	3:21:54
123619	37.2664	-3.0158	2	27-03-14	4:10:00
123619	37.2658	-3.0175	3	27-03-14	4:21:54
123619	37.2647	-3.0167	3	27-03-14	4:51:12
123619	37.2622	-3.0150	3	27-03-14	4:52:12
123619	37.2647	-3.0172	3	27-03-14	5:04:36
123619	37.2647	-3.0167	3	27-03-14	5:51:12
123619	37.2622	-3.0150	3	27-03-14	5:52:12
123619	37.2647	-3.0172	3	27-03-14	6:04:36
123619	37.2647	-3.0033	A	27-03-14	6:30:50
123619	37.2708	-3.0167	2	27-03-14	6:33:47
123619	37.2647	-3.0033	A	27-03-14	7:30:50
123619	37.2708	-3.0167	2	27-03-14	7:33:47
123619	37.2536	-3.0200	1	29-03-14	3:47:30
123619	37.2622	-3.0083	3	29-03-14	4:02:06
123619	37.2617	-3.0058	B	29-03-14	4:51:45
123619	37.2603	-3.0178	2	29-03-14	5:17:55
123619	37.2656	-3.0211	3	29-03-14	5:27:21
123619	37.2642	-3.0147	1	29-03-14	5:41:02
123619	37.2644	-3.0178	3	29-03-14	6:29:51
123619	37.2650	-3.0242	2	29-03-14	6:57:07
123619	37.2511	-3.0294	1	29-03-14	7:07:45
123619	37.2578	-3.0297	1	29-03-14	8:09:47
123619	37.0086	-3.1128	0	29-03-14	8:34:44
123619	37.2306	-3.0356	1	29-03-14	10:04:57
123619	37.2611	-3.0111	1	29-03-14	10:37:06
123619	37.3303	-3.0939	0	29-03-14	11:36:31
123619	37.2875	-3.0244	1	29-03-14	11:40:07
123619	37.2378	-3.0258	0	29-03-14	12:14:23
123619	37.3475	-2.9525	A	31-03-14	9:50:00
123619	37.2436	-2.9169	1	31-03-14	10:38:14
123619	37.2672	-2.9675	1	31-03-14	10:52:42
123619	37.2775	-3.0511	A	31-03-14	11:51:34
123619	37.2564	-3.0106	2	31-03-14	12:21:12
123619	37.2517	-2.9872	0	31-03-14	12:37:28
123619	37.2128	-2.9831	B	31-03-14	13:26:03
123619	37.2064	-3.0025	B	31-03-14	14:16:28
123619	37.2619	-3.0336	3	31-03-14	14:24:13
123619	37.2661	-3.0044	1	31-03-14	16:06:17
123619	37.2558	-3.0072	B	31-03-14	16:46:13
123619	37.2661	-2.9814	0	31-03-14	17:28:40
123619	37.2731	-2.9764	B	31-03-14	17:47:29
123619	37.2603	-3.0317	1	31-03-14	18:29:29
123619	37.2692	-2.9942	1	02-04-14	15:46:21
123619	37.2567	-3.0369	A	02-04-14	17:08:47
123619	37.2806	-2.9708	A	02-04-14	17:24:25
123619	37.2728	-3.0158	1	02-04-14	17:37:53
123619	37.2536	-2.9958	1	02-04-14	18:49:22
123619	37.2794	-3.0236	1	02-04-14	19:17:04
123619	37.2653	-3.0011	1	02-04-14	19:20:25
123619	37.2636	-3.0128	2	02-04-14	20:58:35
123619	37.2633	-3.0128	2	02-04-14	20:59:02
123619	37.2683	-3.0486	1	02-04-14	21:34:12
123619	37.2728	-3.0186	2	02-04-14	21:38:46
123619	37.2683	-3.0247	B	02-04-14	22:27:13
123619	37.2544	-3.0153	2	02-04-14	22:36:22
123619	37.2633	-3.0217	1	02-04-14	23:17:34
123619	37.2669	-3.0100	2	02-04-14	23:21:21
123619	37.2625	-3.0150	3	04-04-14	19:54:40
123619	37.2611	-3.0075	1	04-04-14	20:09:24
123619	37.2728	-3.0208	B	04-04-14	21:15:21
123619	37.2761	-2.9992	3	04-04-14	21:34:58
123619	37.2792	-3.0058	2	04-04-14	22:30:36
123619	37.2783	-3.0139	1	04-04-14	22:55:28
123619	37.2781	-3.0142	B	04-04-14	23:14:25
123619	37.2775	-2.9969	A	04-04-14	23:27:12
123619	37.2817	-2.9994	2	05-04-14	0:11:32
123619	37.2897	-2.9986	1	05-04-14	0:41:15
123619	37.2736	-3.0072	3	05-04-14	3:43:34
123619	37.2719	-3.0175	A	07-04-14	1:13:17
123619	37.2794	-3.0097	2	07-04-14	3:23:57
123619	37.2781	-3.0081	A	07-04-14	4:47:24
123619	37.2806	-3.0044	3	07-04-14	5:05:01
123619	37.2800	-3.0111	A	07-04-14	5:57:53
123619	37.2819	-3.0075	B	07-04-14	6:06:38
123619	37.2792	-3.0089	3	07-04-14	6:27:45
123619	37.2839	-3.0153	1	07-04-14	7:34:40
123619	37.2631	-3.1603	0	07-04-14	7:46:43
123619	37.3197	-2.9972	1	07-04-14	8:05:48
123619	37.3008	-2.9825	1	07-04-14	9:13:38
123619	37.1894	-3.0731	1	07-04-14	9:29:28
123619	37.2697	-3.0097	1	08-04-14	11:08:17
123619	37.2756	-3.0047	A	08-04-14	12:01:43
123619	37.2400	-2.9628	A	08-04-14	12:35:40
123619	37.2697	-3.0097	1	08-04-14	13:08:17
123619	37.2756	-3.0047	A	08-04-14	14:01:43
123619	37.2600	-2.9792	1	08-04-14	14:19:28
123619	37.2400	-2.9628	A	08-04-14	14:35:40
123619	37.2661	-2.9997	1	08-04-14	15:41:07
123619	37.2600	-2.9792	1	08-04-14	16:19:28
123619	37.2603	-3.0253	2	08-04-14	16:33:09
123619	37.3272	-2.9983	0	08-04-14	17:24:54
123619	37.2858	-3.0028	A	08-04-14	17:31:29
123619	37.2661	-2.9997	1	08-04-14	17:41:07
123619	37.2794	-2.9967	2	08-04-14	18:11:19
123619	37.2603	-3.0253	2	08-04-14	18:33:09
123619	37.2750	-3.0056	3	08-04-14	19:08:32
123619	37.3272	-2.9983	0	08-04-14	19:24:54
123619	37.2858	-3.0028	A	08-04-14	19:31:29
123619	37.2794	-2.9967	2	08-04-14	20:11:19
123619	37.2750	-3.0056	3	08-04-14	21:08:32
123619	37.2275	-3.0422	B	10-04-14	17:01:58
123619	37.2925	-3.0064	1	10-04-14	17:22:56
123619	37.2875	-2.9953	2	10-04-14	18:04:44
123619	37.2275	-3.0422	B	10-04-14	19:01:58
123619	37.2925	-3.0064	1	10-04-14	19:22:56
123619	37.2756	-3.0017	3	10-04-14	19:45:31
123619	37.2875	-2.9953	2	10-04-14	20:04:44
123619	37.2728	-3.0256	0	10-04-14	21:00:10
123619	37.2772	-3.0047	2	10-04-14	21:25:29
123619	37.2756	-3.0017	3	10-04-14	21:45:31
123619	37.2728	-3.0256	0	10-04-14	23:00:10
123619	37.2753	-3.0058	B	10-04-14	23:09:04
123619	37.2772	-3.0047	2	10-04-14	23:25:29
123619	37.2769	-3.0069	B	11-04-14	0:42:49
123619	37.2753	-3.0058	B	11-04-14	1:09:04
123619	37.2769	-3.0069	B	11-04-14	2:42:49
123619	37.2764	-2.9933	3	11-04-14	19:13:31
123619	37.2769	-2.9944	B	11-04-14	19:44:25
123619	37.2808	-3.0092	2	11-04-14	20:40:37
123619	37.2783	-3.0042	1	11-04-14	20:53:05
123619	37.2758	-3.0181	0	11-04-14	21:12:58
123619	37.2764	-2.9933	3	11-04-14	21:13:31
123619	37.2800	-3.0017	2	11-04-14	21:25:26
123619	37.2769	-2.9944	B	11-04-14	21:44:25
123619	37.2808	-3.0086	B	11-04-14	22:28:28
123619	37.2808	-3.0092	2	11-04-14	22:40:37
123619	37.2783	-3.0042	1	11-04-14	22:53:05
123619	37.2919	-2.9758	0	11-04-14	22:55:26
123619	37.2864	-2.9928	0	11-04-14	23:12:46
123619	37.2758	-3.0181	0	11-04-14	23:12:58
123619	37.2800	-3.0017	2	11-04-14	23:25:26
123619	37.2808	-3.0086	B	12-04-14	0:28:28
123619	37.2919	-2.9758	0	12-04-14	0:55:26
123619	37.2864	-2.9928	0	12-04-14	1:12:46
123619	37.2803	-3.0006	3	12-04-14	2:07:15
123619	37.2803	-3.0006	3	12-04-14	4:07:15
123619	37.2806	-3.0047	2	14-04-14	1:47:27
123619	37.2808	-3.0064	B	14-04-14	3:09:42
123619	37.2806	-3.0047	2	14-04-14	3:29:20
123619	37.2806	-3.0047	2	14-04-14	3:47:27
123619	37.2761	-3.0061	2	14-04-14	4:24:22
123619	37.2764	-2.9992	3	14-04-14	4:45:45
123619	37.2808	-3.0064	B	14-04-14	5:09:42
123619	37.2758	-3.0131	2	14-04-14	5:27:52
123619	37.2806	-3.0047	2	14-04-14	5:29:20
123619	37.3111	-3.0119	0	14-04-14	6:02:45
123619	37.2761	-3.0061	2	14-04-14	6:24:22
123619	37.2156	-2.9228	0	14-04-14	6:26:21
123619	37.2764	-2.9992	3	14-04-14	6:45:45
123619	37.2153	-2.9461	B	14-04-14	7:07:02
123619	37.2758	-3.0131	2	14-04-14	7:27:52
123619	37.2267	-2.9692	B	14-04-14	7:46:32
123619	37.3111	-3.0119	0	14-04-14	8:02:45
123619	37.2156	-2.9228	0	14-04-14	8:26:21
123619	37.2153	-2.9461	B	14-04-14	9:07:02
123619	37.2267	-2.9692	B	14-04-14	9:46:32
123619	37.2739	-3.0006	2	16-04-14	4:26:33
123619	37.2806	-3.0086	3	16-04-14	4:27:14
123619	37.2800	-3.0081	A	16-04-14	4:47:16
123619	37.2806	-3.0097	3	16-04-14	5:13:56
123619	37.3219	-2.9939	1	16-04-14	6:03:44
123619	37.2753	-2.9672	0	16-04-14	6:05:10
123619	37.2739	-3.0006	2	16-04-14	6:26:33
123619	37.2806	-3.0086	3	16-04-14	6:27:14
123619	37.2800	-3.0081	A	16-04-14	6:47:16
123619	37.2928	-2.9625	1	16-04-14	6:52:04
123619	37.2806	-3.0097	3	16-04-14	7:13:56
123619	37.2717	-2.9808	A	16-04-14	7:43:52
123619	37.3219	-2.9939	1	16-04-14	8:03:44
123619	37.2753	-2.9672	0	16-04-14	8:05:10
123619	37.2553	-2.9628	B	16-04-14	8:25:19
123619	37.3525	-3.2406	A	16-04-14	8:42:38
123619	37.2928	-2.9625	1	16-04-14	8:52:04
123619	37.2717	-2.9808	A	16-04-14	9:43:52
123619	37.2939	-3.0761	0	16-04-14	10:06:12
123619	37.2867	-3.0164	2	16-04-14	10:19:27
123619	37.2553	-2.9628	B	16-04-14	10:25:19
123619	37.3525	-3.2406	A	16-04-14	10:42:38
123619	37.3211	-2.9356	A	16-04-14	11:00:23
123619	37.2331	-3.0000	1	16-04-14	11:43:45
123619	37.2669	-3.0275	1	16-04-14	12:03:56
123619	37.2939	-3.0761	0	16-04-14	12:06:12
123619	37.2867	-3.0164	2	16-04-14	12:19:27
123619	37.2572	-3.0278	2	16-04-14	12:51:02
123619	37.3211	-2.9356	A	16-04-14	13:00:23
123619	37.2331	-3.0000	1	16-04-14	13:43:45
123619	37.2669	-3.0275	1	16-04-14	14:03:56
123619	37.2572	-3.0278	2	16-04-14	14:51:02
123619	37.2550	-3.0117	1	18-04-14	9:25:01
123619	37.2564	-2.8933	0	18-04-14	9:56:32
123619	37.2897	-3.0472	0	18-04-14	10:18:45
123619	37.2678	-3.0144	1	18-04-14	11:04:04
123619	37.2550	-3.0117	1	18-04-14	11:25:01
123619	37.2658	-3.0017	2	18-04-14	11:40:28
123619	37.2564	-2.8933	0	18-04-14	11:56:32
123619	37.2897	-3.0472	0	18-04-14	12:18:45
123619	37.2639	-3.0197	B	18-04-14	12:30:52
123619	37.2678	-3.0144	1	18-04-14	13:04:04
123619	37.2658	-3.0017	2	18-04-14	13:40:28
123619	37.2656	-3.0069	2	18-04-14	14:10:17
123619	37.2639	-3.0197	B	18-04-14	14:30:52
123619	37.2894	-2.9211	1	18-04-14	15:27:42
123619	37.3028	-2.8803	B	18-04-14	15:42:52
123619	37.2656	-3.0069	2	18-04-14	16:10:17
123619	37.3147	-2.8169	B	18-04-14	17:11:18
123619	37.2531	-2.9972	1	18-04-14	17:26:56
123619	37.2894	-2.9211	1	18-04-14	17:27:42
123619	37.3028	-2.8803	B	18-04-14	17:42:52
123619	37.3147	-2.8169	B	18-04-14	19:11:18
123619	37.2531	-2.9972	1	18-04-14	19:26:56
123619	37.2431	-3.0778	1	20-04-14	15:05:54
123619	37.2675	-3.1100	1	20-04-14	15:30:09
123619	37.2664	-3.0142	1	20-04-14	16:34:53
123619	37.2461	-2.9369	0	20-04-14	16:46:54
123619	37.2431	-3.0778	1	20-04-14	17:05:54
123619	37.2675	-3.1100	1	20-04-14	17:30:09
123619	37.2653	-3.0108	1	20-04-14	17:50:35
123619	37.2425	-3.0261	A	20-04-14	18:18:00
123619	37.2664	-3.0142	1	20-04-14	18:34:53
123619	37.2461	-2.9369	0	20-04-14	18:46:54
123619	37.2606	-3.0219	3	20-04-14	19:30:34
123619	37.2653	-3.0108	1	20-04-14	19:50:35
123619	37.2653	-3.0133	B	20-04-14	20:06:39
123619	37.2425	-3.0261	A	20-04-14	20:18:00
123619	37.2686	-3.0161	2	20-04-14	20:54:13
123619	37.2639	-3.0172	2	20-04-14	20:58:48
123619	37.2606	-3.0219	3	20-04-14	21:30:34
123619	37.2644	-3.0169	2	20-04-14	21:38:45
123619	37.2653	-3.0133	B	20-04-14	22:06:39
123619	37.2700	-3.0164	3	20-04-14	22:42:48
123619	37.2686	-3.0161	2	20-04-14	22:54:13
123619	37.2639	-3.0172	2	20-04-14	22:58:48
123619	37.2644	-3.0169	2	20-04-14	23:38:45
123619	37.2700	-3.0164	3	21-04-14	0:42:48
123619	37.2767	-3.0036	3	22-04-14	20:09:07
123619	37.2750	-3.0058	B	22-04-14	20:15:03
123619	37.2786	-3.0169	1	22-04-14	20:34:13
123619	37.2739	-3.0119	1	22-04-14	20:57:02
123619	37.2744	-3.0058	B	22-04-14	21:55:28
123619	37.2767	-3.0036	3	22-04-14	22:09:07
123619	37.2750	-3.0058	B	22-04-14	22:15:03
123619	37.2753	-2.9964	2	22-04-14	22:20:20
123619	37.2786	-3.0169	1	22-04-14	22:34:13
123619	37.2842	-2.9961	2	22-04-14	22:37:27
123619	37.2739	-3.0119	1	22-04-14	22:57:02
123619	37.2744	-3.0058	B	22-04-14	23:55:28
123619	37.2753	-2.9964	2	23-04-14	0:20:20
123619	37.2842	-2.9961	2	23-04-14	0:37:27
123619	37.2761	-3.0061	3	23-04-14	1:49:35
123619	37.2678	-3.0031	B	23-04-14	3:12:56
123619	37.2786	-3.0036	3	23-04-14	3:27:40
123619	37.2761	-3.0061	3	23-04-14	3:49:35
123619	37.2717	-2.9997	B	23-04-14	4:06:18
123619	37.2678	-3.0031	B	23-04-14	5:12:56
123619	37.2786	-3.0036	3	23-04-14	5:27:40
123619	37.2717	-2.9997	B	23-04-14	6:06:18
123619	37.2861	-2.9886	A	25-04-14	1:30:53
123619	37.2822	-3.0131	2	25-04-14	3:09:18
123619	37.2861	-2.9886	A	25-04-14	3:30:53
123619	37.2789	-2.9944	2	25-04-14	4:23:11
123619	37.2775	-3.0119	2	25-04-14	4:42:21
123619	37.2797	-2.9883	1	25-04-14	4:53:08
123619	37.2822	-3.0131	2	25-04-14	5:09:18
123619	37.1406	-2.9756	0	25-04-14	6:02:37
123619	37.2822	-2.9356	1	25-04-14	6:21:41
123619	37.2789	-2.9944	2	25-04-14	6:23:11
123619	37.2328	-3.0150	1	25-04-14	6:33:29
123619	37.2775	-3.0119	2	25-04-14	6:42:21
123619	37.2797	-2.9883	1	25-04-14	6:53:08
123619	37.1406	-2.9756	0	25-04-14	8:02:37
123619	37.2822	-2.9356	1	25-04-14	8:21:41
123619	37.2328	-3.0150	1	25-04-14	8:33:29
123619	37.3514	-3.0211	0	27-04-14	5:44:52
123619	37.3089	-3.0106	0	27-04-14	5:47:47
123619	37.2411	-2.9903	1	27-04-14	6:58:45
123619	37.1989	-3.0425	0	27-04-14	7:22:13
123619	37.3514	-3.0211	0	27-04-14	7:44:52
123619	37.3089	-3.0106	0	27-04-14	7:47:47
123619	37.1958	-3.0139	B	27-04-14	8:12:50
123619	37.1900	-2.9639	B	27-04-14	8:47:44
123619	37.2411	-2.9903	1	27-04-14	8:58:45
123619	37.1989	-3.0425	0	27-04-14	9:22:13
123619	37.2314	-2.8953	0	27-04-14	9:37:49
123619	37.2908	-3.0364	1	27-04-14	9:50:16
123619	37.1958	-3.0139	B	27-04-14	10:12:50
123619	37.2944	-2.9725	B	27-04-14	10:34:11
123619	37.1900	-2.9639	B	27-04-14	10:47:44
123619	37.2486	-3.0403	0	27-04-14	11:17:51
123619	37.3117	-2.9264	0	27-04-14	11:29:31
123619	37.2314	-2.8953	0	27-04-14	11:37:49
123619	37.2908	-3.0364	1	27-04-14	11:50:16
123619	37.2525	-3.0053	A	27-04-14	12:33:04
123619	37.2944	-2.9725	B	27-04-14	12:34:11
123619	37.2486	-3.0403	0	27-04-14	13:17:51
123619	37.3117	-2.9264	0	27-04-14	13:29:31
123619	37.2789	-2.9764	2	27-04-14	14:12:14
123619	37.2525	-3.0053	A	27-04-14	14:33:04
123619	37.2789	-2.9764	2	27-04-14	16:12:14
123619	37.2611	-3.0122	2	28-04-14	12:21:56
123619	37.2683	-3.0092	2	28-04-14	14:00:05
123619	37.2611	-3.0122	2	28-04-14	14:21:56
123619	37.2525	-3.0128	3	28-04-14	15:18:37
123619	37.2564	-3.0108	B	28-04-14	15:44:01
123619	37.2683	-3.0092	2	28-04-14	16:00:05
123619	37.2539	-3.0264	0	28-04-14	16:41:29
123619	37.2444	-3.0567	2	28-04-14	16:58:28
123619	37.2525	-3.0128	3	28-04-14	17:18:37
123619	37.2564	-3.0108	B	28-04-14	17:44:01
123619	37.2675	-3.0056	B	28-04-14	18:18:17
123619	37.2756	-3.1531	0	28-04-14	18:40:50
123619	37.2539	-3.0264	0	28-04-14	18:41:29
123619	37.2444	-3.0567	2	28-04-14	18:58:28
123619	37.2656	-3.0175	A	28-04-14	20:16:59
123619	37.2675	-3.0056	B	28-04-14	20:18:17
123619	37.4125	-3.3019	B	28-04-14	20:33:47
123619	37.2756	-3.1531	0	28-04-14	20:40:50
123619	37.2656	-3.0175	A	28-04-14	22:16:59
123619	37.4125	-3.3019	B	28-04-14	22:33:47
123619	37.2772	-2.9875	1	29-04-14	10:36:52
123619	37.2814	-3.0019	3	29-04-14	11:07:09
123619	37.2783	-3.0022	B	29-04-14	11:29:48
123619	37.2917	-2.9775	A	29-04-14	12:05:05
123619	37.2772	-2.9875	1	29-04-14	12:36:52
123619	37.2814	-3.0019	3	29-04-14	13:07:09
123619	37.2783	-3.0022	B	29-04-14	13:29:48
123619	37.2769	-3.0006	2	29-04-14	13:48:43
123619	37.2917	-2.9775	A	29-04-14	14:05:05
123619	37.2847	-3.0050	3	29-04-14	15:04:38
123619	37.2939	-3.0083	A	29-04-14	15:33:22
123619	37.2769	-3.0006	2	29-04-14	15:48:43
123619	37.3069	-3.0747	0	29-04-14	16:13:24
123619	37.2708	-2.9903	1	29-04-14	16:49:00
123619	37.2847	-3.0050	3	29-04-14	17:04:38
123619	37.2939	-3.0083	A	29-04-14	17:33:22
123619	37.2686	-2.9783	1	29-04-14	17:54:43
123619	37.2769	-2.9750	1	29-04-14	18:07:46
123619	37.3069	-3.0747	0	29-04-14	18:13:24
123619	37.2708	-2.9903	1	29-04-14	18:49:00
123619	37.2744	-3.0022	3	29-04-14	19:48:36
123619	37.2686	-2.9783	1	29-04-14	19:54:43
123619	37.2769	-2.9750	1	29-04-14	20:07:46
123619	37.2767	-3.0047	3	29-04-14	20:14:26
123619	37.2769	-3.0069	2	29-04-14	20:49:35
123619	37.2756	-3.0053	B	29-04-14	21:10:46
123619	37.2744	-3.0022	3	29-04-14	21:48:36
123619	37.2764	-3.0014	3	29-04-14	21:53:10
123619	37.2767	-3.0047	3	29-04-14	22:14:26
123619	37.2814	-2.9939	2	29-04-14	22:36:54
123619	37.2769	-3.0069	2	29-04-14	22:49:35
123619	37.2756	-3.0053	B	29-04-14	23:10:46
123619	37.2764	-3.0014	3	29-04-14	23:53:10
123619	37.2814	-2.9939	2	30-04-14	0:36:54
123619	37.2767	-3.0067	3	01-05-14	20:25:50
123619	37.2781	-3.0039	1	01-05-14	20:27:40
123619	37.2789	-3.0036	2	01-05-14	20:30:24
123619	37.2803	-2.9989	1	01-05-14	21:12:50
123619	37.2964	-3.0017	B	01-05-14	22:05:19
123619	37.2828	-3.0031	2	01-05-14	22:07:36
123619	37.2767	-3.0067	3	01-05-14	22:25:50
123619	37.2781	-3.0039	1	01-05-14	22:27:40
123619	37.2789	-3.0036	2	01-05-14	22:30:24
123619	37.2753	-3.0014	2	01-05-14	22:54:10
123619	37.2803	-2.9989	1	01-05-14	23:12:50
123619	37.2964	-3.0017	B	02-05-14	0:05:19
123619	37.2828	-3.0031	2	02-05-14	0:07:36
123619	37.2753	-3.0014	2	02-05-14	0:54:10
123619	37.2806	-3.0047	2	02-05-14	1:46:53
123619	37.2817	-3.0003	3	02-05-14	3:29:46
123619	37.2806	-3.0047	2	02-05-14	3:46:53
123619	37.2886	-2.9978	B	02-05-14	4:26:18
123619	37.2817	-3.0003	3	02-05-14	5:29:46
123619	37.2886	-2.9978	B	02-05-14	6:26:18
123619	37.2708	-3.0133	B	04-05-14	1:30:30
123619	37.2783	-3.0025	3	04-05-14	3:04:50
123619	37.2708	-3.0133	B	04-05-14	3:30:30
123619	37.2794	-3.0036	3	04-05-14	4:23:33
123619	37.2797	-3.0033	B	04-05-14	4:31:37
123619	37.2814	-3.0022	B	04-05-14	4:51:50
123619	37.2781	-2.9947	3	04-05-14	5:01:04
123619	37.2783	-3.0025	3	04-05-14	5:04:50
123619	37.2783	-2.8856	0	04-05-14	6:04:35
123619	37.2586	-3.0511	0	04-05-14	6:14:01
123619	37.2794	-3.0036	3	04-05-14	6:23:33
123619	37.2797	-3.0033	B	04-05-14	6:31:37
123619	37.2508	-2.9933	0	04-05-14	6:38:04
123619	37.2814	-3.0022	B	04-05-14	6:51:50
123619	37.2781	-2.9947	3	04-05-14	7:01:04
123619	37.2783	-2.8856	0	04-05-14	8:04:35
123619	37.2586	-3.0511	0	04-05-14	8:14:01
123619	37.2542	-3.0322	B	04-05-14	8:28:28
123619	37.2508	-2.9933	0	04-05-14	8:38:04
123619	37.3008	-2.9708	0	04-05-14	8:49:08
123619	37.2542	-3.0322	B	04-05-14	10:28:28
123619	37.3008	-2.9708	0	04-05-14	10:49:08
123619	37.3503	-3.2867	B	06-05-14	5:28:29
123619	37.2692	-2.9944	1	06-05-14	5:37:52
123619	37.2636	-3.0378	1	06-05-14	5:39:04
123619	37.3036	-3.0169	0	06-05-14	7:01:50
123619	37.2303	-3.0575	1	06-05-14	7:16:34
123619	37.2842	-3.1211	B	06-05-14	9:02:30
123619	37.2844	-3.0261	1	06-05-14	9:41:00
123619	37.2850	-2.9303	0	06-05-14	9:51:38
123619	37.2781	-3.0117	0	06-05-14	10:41:11
123619	37.2917	-3.0014	2	06-05-14	11:19:36
123619	37.2678	-3.0186	2	06-05-14	11:31:02
123619	37.3006	-3.0475	1	06-05-14	12:30:27
123619	37.2828	-2.9911	1	06-05-14	14:13:04
123619	37.2853	-3.0264	1	07-05-14	9:27:28
123619	37.2644	-3.0553	2	07-05-14	9:28:58
123619	37.2628	-3.0261	2	07-05-14	10:25:15
123619	37.2661	-3.0261	3	07-05-14	11:08:01
123619	37.2697	-3.0172	3	07-05-14	11:11:42
123619	37.2539	-3.0172	2	07-05-14	12:22:52
123619	37.2611	-3.0225	3	07-05-14	14:02:39
123619	37.2633	-3.0222	2	07-05-14	15:14:21
123619	37.2647	-3.0258	2	07-05-14	16:16:46
123619	37.2450	-3.0114	B	07-05-14	16:58:49
123619	37.3022	-2.8700	0	09-05-14	13:41:18
123619	37.2678	-2.9981	1	09-05-14	14:51:20
123619	37.3042	-3.0428	1	09-05-14	15:21:46
123619	37.2567	-3.0153	A	09-05-14	15:26:46
123619	37.2900	-3.0125	1	09-05-14	16:35:03
123619	37.2728	-2.9697	1	09-05-14	17:11:12
123619	37.2806	-2.9750	3	09-05-14	17:55:22
123619	37.3081	-3.0142	0	09-05-14	18:46:41
123619	37.2792	-3.0008	3	09-05-14	19:34:04
123619	37.2828	-3.0114	2	09-05-14	20:09:17
123619	37.2783	-3.0083	3	09-05-14	20:26:38
123619	37.2781	-3.0131	1	09-05-14	21:00:43
123619	37.2800	-3.0003	2	09-05-14	21:43:47
123619	37.2808	-3.0019	3	09-05-14	22:09:10
123619	37.3669	-3.0994	B	11-05-14	18:37:45
123619	37.3039	-2.9592	B	11-05-14	19:30:50
123619	37.2778	-3.0067	2	11-05-14	20:04:58
123619	37.2872	-3.0131	3	11-05-14	20:09:34
123619	37.2725	-3.0036	B	11-05-14	20:26:35
123619	37.2769	-3.0169	2	11-05-14	21:02:52
123619	37.2800	-2.9958	1	11-05-14	21:41:04
123619	37.2733	-3.0114	A	11-05-14	21:57:04
123619	37.2775	-3.0069	2	11-05-14	22:46:28
123619	37.2769	-3.0028	B	11-05-14	23:24:04
123619	37.2814	-3.0078	3	12-05-14	1:41:03
123619	37.2800	-3.0028	3	12-05-14	3:21:33
123619	37.2772	-3.0000	2	14-05-14	2:56:45
123619	37.2808	-3.0067	2	14-05-14	4:12:31
123619	37.2850	-3.0100	B	14-05-14	4:39:03
123619	37.2750	-3.0197	A	14-05-14	4:47:35
123619	37.2817	-2.9922	2	14-05-14	5:25:30
123619	37.2814	-2.9892	0	14-05-14	5:48:32
123619	37.2631	-3.0803	0	14-05-14	6:25:20
123619	37.2842	-2.9997	1	14-05-14	7:03:03
123619	37.3208	-3.0547	1	14-05-14	8:44:59
123619	37.2778	-2.9869	1	16-05-14	5:22:23
123619	37.2722	-2.9958	2	16-05-14	5:26:19
123619	37.2803	-2.9961	1	16-05-14	6:15:49
123619	37.2725	-3.0486	1	16-05-14	7:08:14
123619	37.2700	-3.0414	0	16-05-14	7:09:09
123619	37.3039	-3.0547	1	16-05-14	9:15:41
123619	37.2783	-2.9083	0	16-05-14	9:42:18
123619	37.2744	-2.9975	1	16-05-14	10:35:05
123619	37.3092	-2.9525	1	16-05-14	10:58:22
123619	37.3142	-3.0464	1	16-05-14	11:23:51
123619	37.3267	-3.0739	B	16-05-14	12:16:24
123619	37.2539	-2.9972	2	16-05-14	12:22:35
123619	37.2911	-3.0553	A	16-05-14	12:37:54
123619	37.2947	-3.0617	0	18-05-14	9:57:55
123619	37.2383	-2.9153	0	18-05-14	10:28:35
123619	37.2761	-3.0347	2	18-05-14	10:42:15
123619	37.2483	-2.9983	B	18-05-14	11:58:11
123619	37.3636	-2.9217	A	18-05-14	12:15:28
123619	37.3564	-2.9497	0	18-05-14	12:23:00
123619	37.2858	-2.9644	0	18-05-14	13:43:27
123619	37.2661	-3.0158	2	18-05-14	14:51:07
123619	37.2633	-3.0161	B	18-05-14	15:03:37
123619	37.2525	-2.9842	2	18-05-14	15:23:05
123619	37.2825	-3.0308	1	18-05-14	16:36:02
123619	37.2769	-3.1111	0	18-05-14	16:49:51
123619	37.2769	-3.0253	2	18-05-14	18:12:03
123619	37.2797	-3.0414	0	18-05-14	18:29:40
123619	37.2925	-2.9856	1	20-05-14	15:03:18
123619	37.2853	-3.0114	1	20-05-14	15:55:01
123619	37.2886	-2.9683	0	20-05-14	16:11:03
123619	37.2925	-2.9856	1	20-05-14	17:03:18
123619	37.2664	-3.0453	A	20-05-14	17:07:29
123619	37.2853	-3.0069	1	20-05-14	17:38:44
123619	37.2936	-3.0139	0	20-05-14	17:54:45
123619	37.2853	-3.0114	1	20-05-14	17:55:01
123619	37.2886	-2.9683	0	20-05-14	18:11:03
123619	37.2781	-3.0164	1	20-05-14	18:48:15
123619	37.2664	-3.0453	A	20-05-14	19:07:29
123619	37.2853	-3.0069	1	20-05-14	19:38:44
123619	37.2747	-3.0081	A	20-05-14	19:43:02
123619	37.2742	-3.0011	B	20-05-14	19:51:15
123619	37.2936	-3.0139	0	20-05-14	19:54:45
123619	37.2789	-3.0106	1	20-05-14	20:28:16
123619	37.2800	-3.0072	B	20-05-14	20:40:08
123619	37.2781	-3.0164	1	20-05-14	20:48:15
123619	37.2800	-3.0075	2	20-05-14	21:16:14
123619	37.2814	-3.0067	3	20-05-14	21:34:25
123619	37.2747	-3.0081	A	20-05-14	21:43:02
123619	37.2742	-3.0011	B	20-05-14	21:51:15
123619	37.2883	-3.0103	B	20-05-14	22:12:57
123619	37.2789	-3.0106	1	20-05-14	22:28:16
123619	37.2800	-3.0072	B	20-05-14	22:40:08
123619	37.2928	-3.0197	1	20-05-14	23:00:35
123619	37.2933	-3.0206	B	20-05-14	23:12:30
123619	37.2800	-3.0075	2	20-05-14	23:16:14
123619	37.2814	-3.0067	3	20-05-14	23:34:25
123619	37.2883	-3.0103	B	21-05-14	0:12:57
123619	37.2928	-3.0197	1	21-05-14	1:00:35
123619	37.2933	-3.0206	B	21-05-14	1:12:30
123619	37.2789	-3.0083	3	22-05-14	20:39:06
123619	37.2794	-3.0081	2	22-05-14	21:10:22
123619	37.2814	-3.0017	3	22-05-14	21:29:36
123619	37.2808	-3.0156	3	22-05-14	22:16:05
123619	37.2789	-3.0083	3	22-05-14	22:39:06
123619	37.2800	-3.0183	B	22-05-14	22:46:40
123619	37.2794	-3.0081	2	22-05-14	23:10:22
123619	37.2814	-3.0017	3	22-05-14	23:29:36
123619	37.2808	-3.0156	3	23-05-14	0:16:05
123619	37.2800	-3.0183	B	23-05-14	0:46:40
[truncated: 18,954 more rows]
